# Supplementary material for: Close neighbors, not intruders: investigating the role of tank bromeliads in shaping faunal microbiomes
Source: PeerJ. 2025 May 9;13:e19376. doi: 10.7717/peerj.19376 (PMC12068248; doi:10.7717/peerj.19376)
Supplement: Supplemental Information 4 [file peerj-13-19376-s004.zip]

Archive with 97 entries (77 files):
- bromeliads-scripts-and-working-files/
- bromeliads-scripts-and-working-files/centroid_bromeliads.csv
- __MACOSX/bromeliads-scripts-and-working-files/._centroid_bromeliads.csv
- bromeliads-scripts-and-working-files/.Rhistory
- __MACOSX/bromeliads-scripts-and-working-files/._.Rhistory
- bromeliads-scripts-and-working-files/3_feast_graph.csv
- __MACOSX/bromeliads-scripts-and-working-files/._3_feast_graph.csv
- bromeliads-scripts-and-working-files/.DS_Store
- __MACOSX/bromeliads-scripts-and-working-files/._.DS_Store
- bromeliads-scripts-and-working-files/merged-table-final.qza
- __MACOSX/bromeliads-scripts-and-working-files/._merged-table-final.qza
- bromeliads-scripts-and-working-files/unw-distance-matrix.tsv
- __MACOSX/bromeliads-scripts-and-working-files/._unw-distance-matrix.tsv
- bromeliads-scripts-and-working-files/bromeliad_scripts.R
- __MACOSX/bromeliads-scripts-and-working-files/._bromeliad_scripts.R
- bromeliads-scripts-and-working-files/bromeliads_flies.Rproj
- __MACOSX/bromeliads-scripts-and-working-files/._bromeliads_flies.Rproj
- bromeliads-scripts-and-working-files/bromeliads_df.csv
- __MACOSX/bromeliads-scripts-and-working-files/._bromeliads_df.csv
- bromeliads-scripts-and-working-files/bromeliads-taxonomy.qza
- bromeliads-scripts-and-working-files/qiime2_code/
- bromeliads-scripts-and-working-files/we-distance-matrix.tsv
- __MACOSX/bromeliads-scripts-and-working-files/._we-distance-matrix.tsv
- bromeliads-scripts-and-working-files/.Rproj.user/
- __MACOSX/bromeliads-scripts-and-working-files/._.Rproj.user
- bromeliads-scripts-and-working-files/bromeliads-rooted-tree.qza
- __MACOSX/bromeliads-scripts-and-working-files/._bromeliads-rooted-tree.qza
- bromeliads-scripts-and-working-files/metadata_bromeliads.tsv
- __MACOSX/bromeliads-scripts-and-working-files/._metadata_bromeliads.tsv
- bromeliads-scripts-and-working-files/2_feature_table_bromeliads_for_FEAST.txt
- __MACOSX/bromeliads-scripts-and-working-files/._2_feature_table_bromeliads_for_FEAST.txt
- bromeliads-scripts-and-working-files/1_metadata_for_FEAST.txt
- __MACOSX/bromeliads-scripts-and-working-files/._1_metadata_for_FEAST.txt
- bromeliads-scripts-and-working-files/qiime2_code/1.code-to-run-qiime2.rtf
- __MACOSX/bromeliads-scripts-and-working-files/qiime2_code/._1.code-to-run-qiime2.rtf
- bromeliads-scripts-and-working-files/.Rproj.user/shared/
- __MACOSX/bromeliads-scripts-and-working-files/.Rproj.user/._shared
- bromeliads-scripts-and-working-files/.Rproj.user/45CD863E/
- __MACOSX/bromeliads-scripts-and-working-files/.Rproj.user/._45CD863E
- bromeliads-scripts-and-working-files/.Rproj.user/shared/notebooks/
- __MACOSX/bromeliads-scripts-and-working-files/.Rproj.user/shared/._notebooks
- bromeliads-scripts-and-working-files/.Rproj.user/45CD863E/viewer_history/
- __MACOSX/bromeliads-scripts-and-working-files/.Rproj.user/45CD863E/._viewer_history
- bromeliads-scripts-and-working-files/.Rproj.user/45CD863E/pcs/
- __MACOSX/bromeliads-scripts-and-working-files/.Rproj.user/45CD863E/._pcs
- bromeliads-scripts-and-working-files/.Rproj.user/45CD863E/bibliography-index/
- __MACOSX/bromeliads-scripts-and-working-files/.Rproj.user/45CD863E/._bibliography-index
- bromeliads-scripts-and-working-files/.Rproj.user/45CD863E/tutorial/
- __MACOSX/bromeliads-scripts-and-working-files/.Rproj.user/45CD863E/._tutorial
- bromeliads-scripts-and-working-files/.Rproj.user/45CD863E/saved_source_markers
- __MACOSX/bromeliads-scripts-and-working-files/.Rproj.user/45CD863E/._saved_source_markers
- bromeliads-scripts-and-working-files/.Rproj.user/45CD863E/explorer-cache/
- __MACOSX/bromeliads-scripts-and-working-files/.Rproj.user/45CD863E/._explorer-cache
- bromeliads-scripts-and-working-files/.Rproj.user/45CD863E/rmd-outputs
- __MACOSX/bromeliads-scripts-and-working-files/.Rproj.user/45CD863E/._rmd-outputs
- bromeliads-scripts-and-working-files/.Rproj.user/45CD863E/sources/
- __MACOSX/bromeliads-scripts-and-working-files/.Rproj.user/45CD863E/._sources
- bromeliads-scripts-and-working-files/.Rproj.user/45CD863E/profiles-cache/
- __MACOSX/bromeliads-scripts-and-working-files/.Rproj.user/45CD863E/._profiles-cache
- bromeliads-scripts-and-working-files/.Rproj.user/45CD863E/ctx/
- __MACOSX/bromeliads-scripts-and-working-files/.Rproj.user/45CD863E/._ctx
- bromeliads-scripts-and-working-files/.Rproj.user/45CD863E/viewer-cache/
- __MACOSX/bromeliads-scripts-and-working-files/.Rproj.user/45CD863E/._viewer-cache
- bromeliads-scripts-and-working-files/.Rproj.user/45CD863E/persistent-state
- __MACOSX/bromeliads-scripts-and-working-files/.Rproj.user/45CD863E/._persistent-state
- bromeliads-scripts-and-working-files/.Rproj.user/45CD863E/presentation/
- __MACOSX/bromeliads-scripts-and-working-files/.Rproj.user/45CD863E/._presentation
- bromeliads-scripts-and-working-files/.Rproj.user/shared/notebooks/paths
- __MACOSX/bromeliads-scripts-and-working-files/.Rproj.user/shared/notebooks/._paths
- bromeliads-scripts-and-working-files/.Rproj.user/shared/notebooks/patch-chunk-names
- __MACOSX/bromeliads-scripts-and-working-files/.Rproj.user/shared/notebooks/._patch-chunk-names
- bromeliads-scripts-and-working-files/.Rproj.user/45CD863E/pcs/source-pane.pper
- __MACOSX/bromeliads-scripts-and-working-files/.Rproj.user/45CD863E/pcs/._source-pane.pper
- bromeliads-scripts-and-working-files/.Rproj.user/45CD863E/pcs/windowlayoutstate.pper
- __MACOSX/bromeliads-scripts-and-working-files/.Rproj.user/45CD863E/pcs/._windowlayoutstate.pper
- bromeliads-scripts-and-working-files/.Rproj.user/45CD863E/pcs/workbench-pane.pper
- __MACOSX/bromeliads-scripts-and-working-files/.Rproj.user/45CD863E/pcs/._workbench-pane.pper
- bromeliads-scripts-and-working-files/.Rproj.user/45CD863E/pcs/debug-breakpoints.pper
- __MACOSX/bromeliads-scripts-and-working-files/.Rproj.user/45CD863E/pcs/._debug-breakpoints.pper
- bromeliads-scripts-and-working-files/.Rproj.user/45CD863E/pcs/files-pane.pper
- __MACOSX/bromeliads-scripts-and-working-files/.Rproj.user/45CD863E/pcs/._files-pane.pper
- bromeliads-scripts-and-working-files/.Rproj.user/45CD863E/sources/prop/
- __MACOSX/bromeliads-scripts-and-working-files/.Rproj.user/45CD863E/sources/._prop
- bromeliads-scripts-and-working-files/.Rproj.user/45CD863E/sources/per/
- __MACOSX/bromeliads-scripts-and-working-files/.Rproj.user/45CD863E/sources/._per
- bromeliads-scripts-and-working-files/.Rproj.user/45CD863E/sources/prop/72CBC309
- __MACOSX/bromeliads-scripts-and-working-files/.Rproj.user/45CD863E/sources/prop/._72CBC309
- bromeliads-scripts-and-working-files/.Rproj.user/45CD863E/sources/prop/INDEX
- __MACOSX/bromeliads-scripts-and-working-files/.Rproj.user/45CD863E/sources/prop/._INDEX
- bromeliads-scripts-and-working-files/.Rproj.user/45CD863E/sources/per/u/
- __MACOSX/bromeliads-scripts-and-working-files/.Rproj.user/45CD863E/sources/per/._u
- bromeliads-scripts-and-working-files/.Rproj.user/45CD863E/sources/per/t/
- __MACOSX/bromeliads-scripts-and-working-files/.Rproj.user/45CD863E/sources/per/._t
- bromeliads-scripts-and-working-files/.Rproj.user/45CD863E/sources/per/t/762A035E-contents
- __MACOSX/bromeliads-scripts-and-working-files/.Rproj.user/45CD863E/sources/per/t/._762A035E-contents
- bromeliads-scripts-and-working-files/.Rproj.user/45CD863E/sources/per/t/762A035E
- __MACOSX/bromeliads-scripts-and-working-files/.Rproj.user/45CD863E/sources/per/t/._762A035E
