# Supplementary material for: Close neighbors, not intruders: investigating the role of tank bromeliads in shaping faunal microbiomes
Source: PeerJ. 2025 May 9;13:e19376. doi: 10.7717/peerj.19376 (PMC12068248; doi:10.7717/peerj.19376)
Supplement: Supplemental Information 4 [file peerj-13-19376-s004.zip › bromeliads-scripts-and-working-files/centroid_bromeliads.csv]

IDSample	dist.uw	dist.we	Species
CR1	0.216021164	0.371031098	Austrophorocera
CR11	0.4076966	0.378562427	Austrophorocera
CR12	0.323439099	0.485718595	Austrophorocera
CR13	0.36872587	0.208231929	Copestylum
CR14	0.283928271	0.193788653	Copestylum
CR15	0.278440001	0.151540371	Copestylum
CR16	0.217194144	0.110817313	Copestylum
CR17	0.240300837	0.168179465	Copestylum
CR18	0.263089416	0.450837636	Copestylum
CR19	0.219552219	0.084921888	Copestylum
CR2	0.202714941	0.331865308	Austrophorocera
CR20	0.305506693	0.207450878	Copestylum
CR21	0.315732193	0.435046981	Copestylum
CR22	0.239498192	0.115969094	Copestylum
CR3	0.428505301	0.518918557	Austrophorocera
CR4	0.217769116	0.232619749	Austrophorocera
CR5	0.274573817	0.345548934	Austrophorocera
CR6	0.346789865	0.555088684	Austrophorocera
CR7	0.26091593	0.369947994	Austrophorocera
CR8	0.273932371	0.396275353	Austrophorocera
CR9	0.284507508	0.258938779	Austrophorocera
CR23	0.381585818	0.235273331	Bromeliad
CR24	0.276767578	0.1305124	Bromeliad
CR25	0.268818446	0.113661784	Bromeliad
CR27	0.251635599	0.136552592	Bromeliad
CR28	0.258898118	0.13518615	Bromeliad
CR29	0.325215356	0.146588265	Bromeliad
CR31	0.303688236	0.117063595	Bromeliad
CR33	0.294866524	0.154571581	Bromeliad
CR34	0.313790831	0.154665913	Bromeliad
CR35	0.335276865	0.337849994	Bromeliad
CR36	0.277238075	0.205487827	Bromeliad
CR37	0.334125841	0.17709244	Bromeliad
CR38	0.313606131	0.185478802	Bromeliad
CR41	0.26014674	0.105252762	Bromeliad
CR42	0.289061824	0.12713463	Bromeliad
