# Supplementary material for: Close neighbors, not intruders: investigating the role of tank bromeliads in shaping faunal microbiomes
Source: PeerJ. 2025 May 9;13:e19376. doi: 10.7717/peerj.19376 (PMC12068248; doi:10.7717/peerj.19376)
Supplement: Supplemental Information 4 [file peerj-13-19376-s004.zip › bromeliads-scripts-and-working-files/3_feast_graph.csv]

Host	Source	Proportion
Austrophorocera.ID1	Bromeliad	0.12
Austrophorocera.ID1	Unknown	0.88
Austrophorocera.ID2	Bromeliad	0.4
Austrophorocera.ID2	Unknown	0.6
Austrophorocera.ID3	Bromeliad	0.72
Austrophorocera.ID3	Unknown	0.28
Austrophorocera.ID4	Bromeliad	0.22
Austrophorocera.ID4	Unknown	0.78
Austrophorocera.ID5	Bromeliad	0.17
Austrophorocera.ID5	Unknown	0.83
Austrophorocera.ID6	Bromeliad	0.31
Austrophorocera.ID6	Unknown	0.69
Austrophorocera.ID7	Bromeliad	0.11
Austrophorocera.ID7	Unknown	0.89
Austrophorocera.ID8	Bromeliad	0.09
Austrophorocera.ID8	Unknown	0.91
Austrophorocera.ID9	Bromeliad	0.32
Austrophorocera.ID9	Unknown	0.68
Austrophorocera.ID10	Bromeliad	0.14
Austrophorocera.ID10	Unknown	0.86
Austrophorocera.ID11	Bromeliad	0.28
Austrophorocera.ID11	Unknown	0.72
Austrophorocera.ID12	Bromeliad	0.08
Austrophorocera.ID12	Unknown	0.92
Copestylum.ID13	Bromeliad	0.43
Copestylum.ID13	Unknown	0.57
Copestylum.ID14	Bromeliad	0.54
Copestylum.ID14	Unknown	0.46
Copestylum.ID15	Bromeliad	0.4
Copestylum.ID15	Unknown	0.6
Copestylum.ID16	Bromeliad	0.41
Copestylum.ID16	Unknown	0.59
Copestylum.ID17	Bromeliad	0.23
Copestylum.ID17	Unknown	0.77
Copestylum.ID18	Bromeliad	0.18
Copestylum.ID18	Unknown	0.82
Copestylum.ID19	Bromeliad	0.38
Copestylum.ID19	Unknown	0.62
Copestylum.ID20	Bromeliad	0.34
Copestylum.ID20	Unknown	0.66
Copestylum.ID21	Bromeliad	0.18
Copestylum.ID21	Unknown	0.82
Copestylum.ID22	Bromeliad	0.4
Copestylum.ID22	Unknown	0.6
