# Supplementary material for: Close neighbors, not intruders: investigating the role of tank bromeliads in shaping faunal microbiomes
Source: PeerJ. 2025 May 9;13:e19376. doi: 10.7717/peerj.19376 (PMC12068248; doi:10.7717/peerj.19376)
Supplement: Supplemental Information 4 [file peerj-13-19376-s004.zip › bromeliads-scripts-and-working-files/unw-distance-matrix.tsv]

	CR1	CR11	CR12	CR13	CR14	CR15	CR16	CR17	CR18	CR19	CR2	CR20	CR21	CR22	CR3	CR4	CR5	CR6	CR7	CR8	CR9	CR23	CR24	CR25	CR27	CR28	CR29	CR31	CR33	CR34	CR35	CR36	CR37	CR38	CR41	CR42
CR1	0.0	0.5047456352563279	0.35558487990872367	0.5919680112322678	0.6578726695767532	0.6571866315456919	0.7019724400549322	0.7017347732805885	0.6829614564111922	0.6938013902131713	0.2965724934181471	0.6523597008867301	0.6770582344575533	0.6710985875343928	0.548082820864302	0.2703129921835285	0.4066551555176045	0.39474682522460847	0.3163925279792773	0.36736160766460535	0.43591927675564013	0.7940781292255233	0.8216639040188094	0.8156270324824727	0.815777922906732	0.808888881662051	0.8105621932385508	0.7931032012757292	0.8141193956546565	0.8317629403708194	0.8084277411441493	0.8284595031837738	0.8180074610399322	0.8295344830207718	0.8238969136132727	0.8398571036420761
CR11	0.5047456352563279	0.0	0.6032941131818467	0.6611801413835893	0.7322975979088242	0.724522254247731	0.7857032878348031	0.7651920823725662	0.7616777366850277	0.7722454251196799	0.5206073646644382	0.7082714510533653	0.7366419793567961	0.7417423788122073	0.4204868662812335	0.518304555988897	0.5156424778608024	0.564467343669478	0.4867676030354315	0.5437124066288733	0.4303290222196939	0.8002524326902525	0.8492446568433073	0.8326375752672749	0.840819273847978	0.8221982965570555	0.8175197507343668	0.8133331243625392	0.8261244366382068	0.8512235590579943	0.8355928033115783	0.8559757062453895	0.8287785688447091	0.8518886770977634	0.841047369579532	0.8579231145559111
CR12	0.35558487990872367	0.6032941131818467	0.0	0.6096490111251887	0.6505311158424998	0.6707007648186653	0.6898837591154346	0.691430895884855	0.6857867973428563	0.6621358006856408	0.3731019194718454	0.6185081575465384	0.6631817248518614	0.6774729862544103	0.595279568347892	0.4076343410631762	0.39700102959475986	0.4108450321389249	0.4805271119610096	0.4681553843156623	0.4989483957216199	0.7891189413519265	0.8191144794079932	0.8168545774806129	0.8139062734095097	0.8135795449174605	0.8136168638763742	0.7969899635977693	0.817414908816168	0.8351566698838893	0.8151812713810029	0.8354036783860996	0.8177584741395741	0.8314626464945515	0.8306860407662081	0.8369995519500164
CR13	0.5919680112322678	0.6611801413835893	0.6096490111251887	0.0	0.4159699997744618	0.4796940417055243	0.46120718244093883	0.4421816719521749	0.5190194573887454	0.5043249903437327	0.5878748364839748	0.4346298659507021	0.5380566497797543	0.46209110680764115	0.642691359329506	0.5376283135614338	0.5526779593321197	0.6224359350337456	0.5963708700288327	0.5835896947808106	0.5710550560251538	0.671177922122116	0.7164819696359005	0.7317206070438264	0.7244635092593538	0.7128107268517375	0.7060863119502264	0.6709338336951581	0.701995827744682	0.7386337532187613	0.7216237910773375	0.7423197522039888	0.7200465257751792	0.735995496692393	0.7378674243862037	0.7473867423869192
CR14	0.6578726695767532	0.7322975979088242	0.6505311158424998	0.4159699997744618	0.0	0.4147243619955231	0.3430795497592634	0.42132638306749887	0.4556199905291122	0.4077744202093074	0.6475821932322322	0.4093625696727219	0.4919997420280752	0.35655441063416493	0.7230296316514132	0.6146030277970067	0.6092364812429014	0.6685014787600428	0.6526278734408745	0.6251392220837916	0.6318938620516363	0.6843117564713724	0.6858572776015048	0.6979018687335993	0.7131471671992943	0.7108520620195812	0.7212049986447194	0.6724399882242091	0.7055150568011697	0.717449922355741	0.7001968316707494	0.7185389553953878	0.7231781171497127	0.7211939996131531	0.7281076904814703	0.7212925162207429
CR15	0.6571866315456919	0.724522254247731	0.6707007648186653	0.4796940417055243	0.4147243619955231	0.0	0.27517542642668086	0.4165287003086358	0.43448150895326965	0.3901552100300119	0.637805011616756	0.4205931992669241	0.43636375490196727	0.4239721691060145	0.725645059407873	0.6184636714849673	0.6593690060534728	0.6663472673736054	0.6373135454968509	0.6333505347846432	0.6544642173986034	0.7324299215220836	0.7403641509759963	0.7367529964024093	0.7433808276298286	0.7489272692620008	0.7521867831861488	0.7216612697678143	0.7350322879109881	0.7408108479777392	0.7276634126341989	0.754302046931585	0.7587903576207414	0.7641215206690878	0.7481533890249513	0.7685790214235785
CR16	0.7019724400549322	0.7857032878348031	0.6898837591154346	0.46120718244093883	0.3430795497592634	0.27517542642668086	0.0	0.29810095422921407	0.39354020508336834	0.341736604214959	0.6835135389529797	0.4317082446878375	0.4273852817996649	0.3668271457522777	0.7727779598983792	0.6582233139870931	0.6709352686483604	0.6930544067622411	0.6974482865235673	0.6833230308512264	0.6858499176663786	0.7113806673139129	0.7051478267924157	0.7257216469143978	0.7263773935881236	0.7306772658235872	0.7338847362055072	0.6988588908703729	0.7199466221977788	0.7277464931510983	0.7180069041216461	0.734799029931077	0.7434356407897394	0.7454753296185829	0.7456324357374084	0.7432475467328711
CR17	0.7017347732805885	0.7651920823725662	0.691430895884855	0.4421816719521749	0.42132638306749887	0.4165287003086358	0.29810095422921407	0.0	0.3351152441624598	0.34380827117100676	0.6618979904305096	0.45772938477179975	0.3899554087067379	0.3728802788991651	0.742683918700608	0.6496407129023914	0.6840855002565055	0.7024399166480341	0.6916681753121937	0.6675779528064891	0.672588480735138	0.7174355249291015	0.7291110192234969	0.7428275647760921	0.7357969070837073	0.7395153826807815	0.7405852092000826	0.7139391356942987	0.7263306271075685	0.7382470606144078	0.731791809109244	0.7492096963224472	0.7530526059409762	0.7544080651545703	0.7507840380199656	0.7588876200676069
CR18	0.6829614564111922	0.7616777366850277	0.6857867973428563	0.5190194573887454	0.4556199905291122	0.43448150895326965	0.39354020508336834	0.3351152441624598	0.0	0.31076955228617853	0.6873905830192852	0.4362984922827378	0.3822895887817258	0.3411453139798128	0.7658351171879767	0.6580915040703804	0.6768022275708937	0.6415442986795251	0.6247916707169114	0.6047153160682857	0.6922103933985053	0.7390880520532624	0.7336673053349604	0.7444402851212016	0.7443632956971268	0.752829676192389	0.7645412655550683	0.7331921588530941	0.7470598854788697	0.7356958587014422	0.7280351534449919	0.7421161047281799	0.7649050425910343	0.7640005594842845	0.7525515290234132	0.7563664852239982
CR19	0.6938013902131713	0.7722454251196799	0.6621358006856408	0.5043249903437327	0.4077744202093074	0.3901552100300119	0.341736604214959	0.34380827117100676	0.31076955228617853	0.0	0.6881205264457511	0.33425207496759185	0.3887177813860393	0.3389505706468482	0.7685080262001545	0.6632781965378229	0.651566927802966	0.7009618507640687	0.6486491381152796	0.6367124176247436	0.6914605710509011	0.7281043253240382	0.7148383648483836	0.7295119767522671	0.7228252702352589	0.7338662915656428	0.7423109096083355	0.7232426088385357	0.7498099672757823	0.7365157570128776	0.7202004490885887	0.7456115108880308	0.7572030083461012	0.7569263312388219	0.7404481794905733	0.7515675026951434
CR2	0.2965724934181471	0.5206073646644382	0.3731019194718454	0.5878748364839748	0.6475821932322322	0.637805011616756	0.6835135389529797	0.6618979904305096	0.6873905830192852	0.6881205264457511	0.0	0.6457532565620747	0.6737346806978245	0.6658836277750934	0.46764544812745346	0.2508029108136952	0.3845253684819749	0.4403736626430488	0.38526956726762196	0.36908455850216165	0.33609669310394324	0.7758248191802776	0.8120862480051207	0.8047827094482218	0.806889147231761	0.796563900781854	0.8053302422435465	0.7768710810281042	0.7985036578155689	0.818351163279881	0.8028438839554806	0.8246379374220492	0.8103149487046846	0.8194286936330002	0.8129544973016813	0.8329322633119126
CR20	0.6523597008867301	0.7082714510533653	0.6185081575465384	0.4346298659507021	0.4093625696727219	0.4205931992669241	0.4317082446878375	0.45772938477179975	0.4362984922827378	0.33425207496759185	0.6457532565620747	0.0	0.5006567395445785	0.4220494440474615	0.689073076085198	0.61396894745543	0.5844041508229563	0.645976839177018	0.5932379609377019	0.5895431466902393	0.625315356269902	0.705566242764453	0.7139182863018174	0.713269594443591	0.7197935835256056	0.7207541680356359	0.729564433254225	0.7012448570291755	0.7318220051815689	0.7315373894429702	0.7092835530520499	0.7381974255588539	0.7390755350457077	0.746167513820322	0.7321433279056457	0.7437346883254676
CR21	0.6770582344575533	0.7366419793567961	0.6631817248518614	0.5380566497797543	0.4919997420280752	0.43636375490196727	0.4273852817996649	0.3899554087067379	0.3822895887817258	0.3887177813860393	0.6737346806978245	0.5006567395445785	0.0	0.384324859702767	0.7348414246321017	0.6526407129899342	0.6682674443472892	0.6834147647619271	0.6505764984307529	0.6496357595941895	0.6660213732180402	0.7763444488195596	0.7901847348406839	0.8000271292771037	0.7940374217655891	0.7983013901747539	0.8071657376163589	0.7761482895603264	0.784793518633527	0.7880090192948896	0.7912737725221948	0.8013565504216955	0.8123048410667271	0.8133012238784956	0.7973432744193235	0.8071711435423501
CR22	0.6710985875343928	0.7417423788122073	0.6774729862544103	0.46209110680764115	0.35655441063416493	0.4239721691060145	0.3668271457522777	0.3728802788991651	0.3411453139798128	0.3389505706468482	0.6658836277750934	0.4220494440474615	0.384324859702767	0.0	0.7347950101802804	0.6299070181202244	0.6263899828721456	0.6531628203493879	0.6300062856605573	0.616368850602444	0.6593097857147362	0.7010963717549157	0.7051082259142238	0.7213516877065206	0.7196191262924325	0.7174784806246605	0.7331069429455623	0.6883722001228981	0.7172826605003019	0.7111904594658581	0.7090685413879534	0.7221163619539513	0.7383736440164989	0.7336390411547052	0.7243840311948893	0.7285595956336194
CR3	0.548082820864302	0.4204868662812335	0.595279568347892	0.642691359329506	0.7230296316514132	0.725645059407873	0.7727779598983792	0.742683918700608	0.7658351171879767	0.7685080262001545	0.46764544812745346	0.689073076085198	0.7348414246321017	0.7347950101802804	0.0	0.5272593560447829	0.4919563412111886	0.6329878316348715	0.5769943447418617	0.6253114716640794	0.37234891090577876	0.7791807060225789	0.8390656368679766	0.8347003862393915	0.8336777787325066	0.815650025973174	0.8173039275240918	0.8046101176179846	0.8173096693408474	0.851954501859505	0.8345231593532031	0.8533887308855012	0.8261498414389464	0.848646442893372	0.8339150394658932	0.8616334567064446
CR4	0.2703129921835285	0.518304555988897	0.4076343410631762	0.5376283135614338	0.6146030277970067	0.6184636714849673	0.6582233139870931	0.6496407129023914	0.6580915040703804	0.6632781965378229	0.2508029108136952	0.61396894745543	0.6526407129899342	0.6299070181202244	0.5272593560447829	0.0	0.3411077135134611	0.5038523626284596	0.3938485950495738	0.37110005844627314	0.3325891482595474	0.7533845783834345	0.784039411689494	0.7772507903302989	0.7813913544551329	0.7703908130565259	0.7687738454736075	0.7461792436662709	0.7736595500736059	0.7997956906039271	0.7750882732454919	0.7989240791527881	0.776572357873787	0.7932288358382669	0.7887236372573575	0.8074696224659307
CR5	0.4066551555176045	0.5156424778608024	0.39700102959475986	0.5526779593321197	0.6092364812429014	0.6593690060534728	0.6709352686483604	0.6840855002565055	0.6768022275708937	0.651566927802966	0.3845253684819749	0.5844041508229563	0.6682674443472892	0.6263899828721456	0.4919563412111886	0.3411077135134611	0.0	0.5036476310152437	0.4305147759349901	0.42270362483528795	0.3340280420252565	0.7451159802378544	0.7744799545623927	0.7798083332239012	0.7813516868553187	0.7682437447875802	0.7702712936117995	0.7484098696005183	0.7732438775675126	0.8056214364288954	0.7779958533360818	0.8024403914178827	0.7793620471403022	0.7971483584519242	0.7901694246441884	0.8092404584487854
CR6	0.39474682522460847	0.564467343669478	0.4108450321389249	0.6224359350337456	0.6685014787600428	0.6663472673736054	0.6930544067622411	0.7024399166480341	0.6415442986795251	0.7009618507640687	0.4403736626430488	0.645976839177018	0.6834147647619271	0.6531628203493879	0.6329878316348715	0.5038523626284596	0.5036476310152437	0.0	0.3737910106426542	0.3277747183231156	0.5490824213393796	0.7665430224102231	0.8054595875430766	0.7997520646549688	0.8082995382671857	0.8040556250670957	0.8049790732647224	0.7771890562428139	0.7982472259253094	0.8045018962470735	0.7868404382186646	0.8010952585441907	0.8009963618833142	0.8039071220011139	0.8041083629808415	0.8171351974155495
CR7	0.3163925279792773	0.4867676030354315	0.4805271119610096	0.5963708700288327	0.6526278734408745	0.6373135454968509	0.6974482865235673	0.6916681753121937	0.6247916707169114	0.6486491381152796	0.38526956726762196	0.5932379609377019	0.6505764984307529	0.6300062856605573	0.5769943447418617	0.3938485950495738	0.4305147759349901	0.3737910106426542	0.0	0.19866437694462993	0.45455638126335524	0.7769262425478205	0.79658019746071	0.7950818621303299	0.7926645636147132	0.7855993271014796	0.7878266140190306	0.7740082317396819	0.8009817540539028	0.8013770466319193	0.7760053537666588	0.7994647785445346	0.80115573949984	0.8061538937194201	0.7928900000128195	0.8149189136614634
CR8	0.36736160766460535	0.5437124066288733	0.4681553843156623	0.5835896947808106	0.6251392220837916	0.6333505347846432	0.6833230308512264	0.6675779528064891	0.6047153160682857	0.6367124176247436	0.36908455850216165	0.5895431466902393	0.6496357595941895	0.616368850602444	0.6253114716640794	0.37110005844627314	0.42270362483528795	0.3277747183231156	0.19866437694462993	0.0	0.491033340289222	0.7573486953797696	0.7800077381215478	0.7766017789919981	0.778300173201017	0.769107192681701	0.7706031078484784	0.7520523056622574	0.7817783496353262	0.7865964402133921	0.7600552623816158	0.7839881622126765	0.7798899945404676	0.7898442670772766	0.7760448740272868	0.7983210212975828
CR9	0.43591927675564013	0.4303290222196939	0.4989483957216199	0.5710550560251538	0.6318938620516363	0.6544642173986034	0.6858499176663786	0.672588480735138	0.6922103933985053	0.6914605710509011	0.33609669310394324	0.625315356269902	0.6660213732180402	0.6593097857147362	0.37234891090577876	0.3325891482595474	0.3340280420252565	0.5490824213393796	0.45455638126335524	0.491033340289222	0.0	0.7436898177696639	0.7946453235768087	0.7845594080645455	0.7892784739410288	0.7724723957976877	0.7779346091866796	0.7509034651895927	0.7749432471490003	0.8091356782248482	0.7899902638995607	0.8142068158383869	0.7842184116567972	0.8053655464352506	0.7927624449226413	0.81854703610819
CR23	0.7940781292255233	0.8002524326902525	0.7891189413519265	0.671177922122116	0.6843117564713724	0.7324299215220836	0.7113806673139129	0.7174355249291015	0.7390880520532624	0.7281043253240382	0.7758248191802776	0.705566242764453	0.7763444488195596	0.7010963717549157	0.7791807060225789	0.7533845783834345	0.7451159802378544	0.7665430224102231	0.7769262425478205	0.7573486953797696	0.7436898177696639	0.0	0.4927080442876673	0.49586593640440385	0.420342402658963	0.41376145888829585	0.4317860686836834	0.4627068333092206	0.4139057953607859	0.6052524898127019	0.6095814910538006	0.5459726533393807	0.4224699450096281	0.5477653556153295	0.4982114064238019	0.5568972327736406
CR24	0.8216639040188094	0.8492446568433073	0.8191144794079932	0.7164819696359005	0.6858572776015048	0.7403641509759963	0.7051478267924157	0.7291110192234969	0.7336673053349604	0.7148383648483836	0.8120862480051207	0.7139182863018174	0.7901847348406839	0.7051082259142238	0.8390656368679766	0.784039411689494	0.7744799545623927	0.8054595875430766	0.79658019746071	0.7800077381215478	0.7946453235768087	0.4927080442876673	0.0	0.3476345884344743	0.37821554069376223	0.4063134270905504	0.44415879335929437	0.4310092942358829	0.46739620820464084	0.40161242573109585	0.43523745700596717	0.39541103791019766	0.4782118176725441	0.44585837993004424	0.4010728366791194	0.39741571241455387
CR25	0.8156270324824727	0.8326375752672749	0.8168545774806129	0.7317206070438264	0.6979018687335993	0.7367529964024093	0.7257216469143978	0.7428275647760921	0.7444402851212016	0.7295119767522671	0.8047827094482218	0.713269594443591	0.8000271292771037	0.7213516877065206	0.8347003862393915	0.7772507903302989	0.7798083332239012	0.7997520646549688	0.7950818621303299	0.7766017789919981	0.7845594080645455	0.49586593640440385	0.3476345884344743	0.0	0.35399303412894256	0.36997327983039835	0.40579307962290495	0.3912294219067493	0.44068852544134535	0.4506216251240567	0.46050334411081645	0.40822927234850254	0.45336130395470114	0.4519478075894315	0.4091000551319641	0.4127981507327517
CR27	0.815777922906732	0.840819273847978	0.8139062734095097	0.7244635092593538	0.7131471671992943	0.7433808276298286	0.7263773935881236	0.7357969070837073	0.7443632956971268	0.7228252702352589	0.806889147231761	0.7197935835256056	0.7940374217655891	0.7196191262924325	0.8336777787325066	0.7813913544551329	0.7813516868553187	0.8082995382671857	0.7926645636147132	0.778300173201017	0.7892784739410288	0.420342402658963	0.37821554069376223	0.35399303412894256	0.0	0.3119889739878147	0.38046202740299456	0.3846528047715554	0.3947188318304532	0.4813357429257775	0.46917585860529254	0.4397457809020509	0.40299914660793107	0.4588647588509864	0.3669986397116075	0.43404631105710423
CR28	0.808888881662051	0.8221982965570555	0.8135795449174605	0.7128107268517375	0.7108520620195812	0.7489272692620008	0.7306772658235872	0.7395153826807815	0.752829676192389	0.7338662915656428	0.796563900781854	0.7207541680356359	0.7983013901747539	0.7174784806246605	0.815650025973174	0.7703908130565259	0.7682437447875802	0.8040556250670957	0.7855993271014796	0.769107192681701	0.7724723957976877	0.41376145888829585	0.4063134270905504	0.36997327983039835	0.3119889739878147	0.0	0.3295965710221328	0.3444729161665899	0.37461861962316184	0.49046283657260353	0.5090516293324295	0.4621056404232958	0.37584578084158865	0.47037934845855134	0.39609031564211405	0.4522334671619858
CR29	0.8105621932385508	0.8175197507343668	0.8136168638763742	0.7060863119502264	0.7212049986447194	0.7521867831861488	0.7338847362055072	0.7405852092000826	0.7645412655550683	0.7423109096083355	0.8053302422435465	0.729564433254225	0.8071657376163589	0.7331069429455623	0.8173039275240918	0.7687738454736075	0.7702712936117995	0.8049790732647224	0.7878266140190306	0.7706031078484784	0.7779346091866796	0.4317860686836834	0.44415879335929437	0.40579307962290495	0.38046202740299456	0.3295965710221328	0.0	0.41001862104503256	0.44221106881321404	0.5393190780919737	0.5700872234414069	0.5136481205978484	0.3951568000663121	0.50318573699849	0.44433629750030545	0.524438509958901
CR31	0.7931032012757292	0.8133331243625392	0.7969899635977693	0.6709338336951581	0.6724399882242091	0.7216612697678143	0.6988588908703729	0.7139391356942987	0.7331921588530941	0.7232426088385357	0.7768710810281042	0.7012448570291755	0.7761482895603264	0.6883722001228981	0.8046101176179846	0.7461792436662709	0.7484098696005183	0.7771890562428139	0.7740082317396819	0.7520523056622574	0.7509034651895927	0.4627068333092206	0.4310092942358829	0.3912294219067493	0.3846528047715554	0.3444729161665899	0.41001862104503256	0.0	0.4332876688098039	0.49771743509901595	0.5025913634376158	0.46576060171917005	0.4458696226575249	0.4805263217735561	0.4496453577486279	0.46097520702228306
CR33	0.8141193956546565	0.8261244366382068	0.817414908816168	0.701995827744682	0.7055150568011697	0.7350322879109881	0.7199466221977788	0.7263306271075685	0.7470598854788697	0.7498099672757823	0.7985036578155689	0.7318220051815689	0.784793518633527	0.7172826605003019	0.8173096693408474	0.7736595500736059	0.7732438775675126	0.7982472259253094	0.8009817540539028	0.7817783496353262	0.7749432471490003	0.4139057953607859	0.46739620820464084	0.44068852544134535	0.3947188318304532	0.37461861962316184	0.44221106881321404	0.4332876688098039	0.0	0.4717728583638006	0.5138320852207775	0.4290267479693341	0.3691838459871024	0.46742069534026787	0.39798202349333883	0.44579446684532553
CR34	0.8317629403708194	0.8512235590579943	0.8351566698838893	0.7386337532187613	0.717449922355741	0.7408108479777392	0.7277464931510983	0.7382470606144078	0.7356958587014422	0.7365157570128776	0.818351163279881	0.7315373894429702	0.7880090192948896	0.7111904594658581	0.851954501859505	0.7997956906039271	0.8056214364288954	0.8045018962470735	0.8013770466319193	0.7865964402133921	0.8091356782248482	0.6052524898127019	0.40161242573109585	0.4506216251240567	0.4813357429257775	0.49046283657260353	0.5393190780919737	0.49771743509901595	0.4717728583638006	0.0	0.30979961989061156	0.3117090518654428	0.5415918399252194	0.3620133943988423	0.3834762745467276	0.3301336558198555
CR35	0.8084277411441493	0.8355928033115783	0.8151812713810029	0.7216237910773375	0.7001968316707494	0.7276634126341989	0.7180069041216461	0.731791809109244	0.7280351534449919	0.7202004490885887	0.8028438839554806	0.7092835530520499	0.7912737725221948	0.7090685413879534	0.8345231593532031	0.7750882732454919	0.7779958533360818	0.7868404382186646	0.7760053537666588	0.7600552623816158	0.7899902638995607	0.6095814910538006	0.43523745700596717	0.46050334411081645	0.46917585860529254	0.5090516293324295	0.5700872234414069	0.5025913634376158	0.5138320852207775	0.30979961989061156	0.0	0.3411242398244247	0.5490429851549736	0.35804821890615257	0.39936478646866236	0.3791029478812105
CR36	0.8284595031837738	0.8559757062453895	0.8354036783860996	0.7423197522039888	0.7185389553953878	0.754302046931585	0.734799029931077	0.7492096963224472	0.7421161047281799	0.7456115108880308	0.8246379374220492	0.7381974255588539	0.8013565504216955	0.7221163619539513	0.8533887308855012	0.7989240791527881	0.8024403914178827	0.8010952585441907	0.7994647785445346	0.7839881622126765	0.8142068158383869	0.5459726533393807	0.39541103791019766	0.40822927234850254	0.4397457809020509	0.4621056404232958	0.5136481205978484	0.46576060171917005	0.4290267479693341	0.3117090518654428	0.3411242398244247	0.0	0.51603838201825	0.3756862014286915	0.3480973882742405	0.29999404277014996
CR37	0.8180074610399322	0.8287785688447091	0.8177584741395741	0.7200465257751792	0.7231781171497127	0.7587903576207414	0.7434356407897394	0.7530526059409762	0.7649050425910343	0.7572030083461012	0.8103149487046846	0.7390755350457077	0.8123048410667271	0.7383736440164989	0.8261498414389464	0.776572357873787	0.7793620471403022	0.8009963618833142	0.80115573949984	0.7798899945404676	0.7842184116567972	0.4224699450096281	0.4782118176725441	0.45336130395470114	0.40299914660793107	0.37584578084158865	0.3951568000663121	0.4458696226575249	0.3691838459871024	0.5415918399252194	0.5490429851549736	0.51603838201825	0.0	0.5038723761715175	0.46170783742042465	0.5064114427831895
CR38	0.8295344830207718	0.8518886770977634	0.8314626464945515	0.735995496692393	0.7211939996131531	0.7641215206690878	0.7454753296185829	0.7544080651545703	0.7640005594842845	0.7569263312388219	0.8194286936330002	0.746167513820322	0.8133012238784956	0.7336390411547052	0.848646442893372	0.7932288358382669	0.7971483584519242	0.8039071220011139	0.8061538937194201	0.7898442670772766	0.8053655464352506	0.5477653556153295	0.44585837993004424	0.4519478075894315	0.4588647588509864	0.47037934845855134	0.50318573699849	0.4805263217735561	0.46742069534026787	0.3620133943988423	0.35804821890615257	0.3756862014286915	0.5038723761715175	0.0	0.41465892967166423	0.38621649232084826
CR41	0.8238969136132727	0.841047369579532	0.8306860407662081	0.7378674243862037	0.7281076904814703	0.7481533890249513	0.7456324357374084	0.7507840380199656	0.7525515290234132	0.7404481794905733	0.8129544973016813	0.7321433279056457	0.7973432744193235	0.7243840311948893	0.8339150394658932	0.7887236372573575	0.7901694246441884	0.8041083629808415	0.7928900000128195	0.7760448740272868	0.7927624449226413	0.4982114064238019	0.4010728366791194	0.4091000551319641	0.3669986397116075	0.39609031564211405	0.44433629750030545	0.4496453577486279	0.39798202349333883	0.3834762745467276	0.39936478646866236	0.3480973882742405	0.46170783742042465	0.41465892967166423	0.0	0.39877881612169874
CR42	0.8398571036420761	0.8579231145559111	0.8369995519500164	0.7473867423869192	0.7212925162207429	0.7685790214235785	0.7432475467328711	0.7588876200676069	0.7563664852239982	0.7515675026951434	0.8329322633119126	0.7437346883254676	0.8071711435423501	0.7285595956336194	0.8616334567064446	0.8074696224659307	0.8092404584487854	0.8171351974155495	0.8149189136614634	0.7983210212975828	0.81854703610819	0.5568972327736406	0.39741571241455387	0.4127981507327517	0.43404631105710423	0.4522334671619858	0.524438509958901	0.46097520702228306	0.44579446684532553	0.3301336558198555	0.3791029478812105	0.29999404277014996	0.5064114427831895	0.38621649232084826	0.39877881612169874	0.0
