# Supplementary material for: Close neighbors, not intruders: investigating the role of tank bromeliads in shaping faunal microbiomes
Source: PeerJ. 2025 May 9;13:e19376. doi: 10.7717/peerj.19376 (PMC12068248; doi:10.7717/peerj.19376)
Supplement: Supplemental Information 4 [file peerj-13-19376-s004.zip › bromeliads-scripts-and-working-files/bromeliads_df.csv]

IDSample	Species	ASVs	PD	dist.uw	dist.we
CR1	Austrophorocera	50	10.92732013	0.216021164	0.371031098
CR2	Austrophorocera	64	12.36389272	0.202714941	0.331865308
CR3	Austrophorocera	31	7.338085072	0.428505301	0.518918557
CR4	Austrophorocera	81	13.24945108	0.217769116	0.232619749
CR5	Austrophorocera	59	11.2804446	0.274573817	0.345548934
CR6	Austrophorocera	51	12.17236142	0.346789865	0.555088684
CR7	Austrophorocera	65	12.24039596	0.26091593	0.369947994
CR8	Austrophorocera	78	14.41926625	0.273932371	0.396275353
CR9	Austrophorocera	59	10.33542766	0.284507508	0.258938779
CR11	Austrophorocera	31	7.096452768	0.4076966	0.378562427
CR12	Austrophorocera	55	11.51890778	0.323439099	0.485718595
CR13	Copestylum	125	17.08861954	0.36872587	0.208231929
CR14	Copestylum	195	21.12635275	0.283928271	0.193788653
CR15	Copestylum	164	20.76489764	0.278440001	0.151540371
CR16	Copestylum	239	26.02127891	0.217194144	0.110817313
CR17	Copestylum	223	24.83396989	0.240300837	0.168179465
CR18	Copestylum	186	24.88227958	0.263089416	0.450837636
CR19	Copestylum	228	24.55692995	0.219552219	0.084921888
CR20	Copestylum	157	18.64271495	0.305506693	0.207450878
CR21	Copestylum	140	19.88309966	0.315732193	0.435046981
CR22	Copestylum	200	23.29102666	0.239498192	0.115969094
CR23	Bromeliad	373	28.52248976	0.381585818	0.235273331
CR24	Bromeliad	597	38.69437618	0.276767578	0.1305124
CR25	Bromeliad	606	38.02971994	0.268818446	0.113661784
CR27	Bromeliad	526	37.61649688	0.251635599	0.136552592
CR28	Bromeliad	563	35.02339083	0.258898118	0.13518615
CR29	Bromeliad	541	32.7649149	0.325215356	0.146588265
CR31	Bromeliad	418	31.53841189	0.303688236	0.117063595
CR33	Bromeliad	476	32.41419681	0.294866524	0.154571581
CR34	Bromeliad	718	42.92775189	0.313790831	0.154665913
CR35	Bromeliad	539	37.93524369	0.335276865	0.337849994
CR36	Bromeliad	726	44.33919181	0.277238075	0.205487827
CR37	Bromeliad	567	33.3808619	0.334125841	0.17709244
CR38	Bromeliad	622	41.86229231	0.313606131	0.185478802
CR41	Bromeliad	570	38.62857424	0.26014674	0.105252762
CR42	Bromeliad	877	45.80621757	0.289061824	0.12713463
