# Supplementary material for: Close neighbors, not intruders: investigating the role of tank bromeliads in shaping faunal microbiomes
Source: PeerJ. 2025 May 9;13:e19376. doi: 10.7717/peerj.19376 (PMC12068248; doi:10.7717/peerj.19376)
Supplement: Supplemental Information 4 [file peerj-13-19376-s004.zip › bromeliads-scripts-and-working-files/we-distance-matrix.tsv]

	CR1	CR11	CR12	CR13	CR14	CR15	CR16	CR17	CR18	CR19	CR2	CR20	CR21	CR22	CR3	CR4	CR5	CR6	CR7	CR8	CR9	CR23	CR24	CR25	CR27	CR28	CR29	CR31	CR33	CR34	CR35	CR36	CR37	CR38	CR41	CR42
CR1	0.0	0.6307781616558551	0.5560628769280725	0.575847094107691	0.5470880254764738	0.5417166633952364	0.48183934545632257	0.47915845466141843	0.4142446694268673	0.5005179413158407	0.4033282149899369	0.5540274633104038	0.3932157295271452	0.5218067774708436	0.6453776800652531	0.4661942100416586	0.6064206209696381	0.6127497096332545	0.531700104392948	0.610775721189503	0.5288538328440936	0.6028121284224703	0.5276211378730685	0.5466217776717545	0.5741692627676414	0.5755075255993359	0.589478874712523	0.566014063436489	0.5726059080490361	0.5109198623505349	0.533992231170866	0.4975016673942275	0.5773157449355084	0.5415017570404459	0.5420969596770797	0.5025984619521989
CR11	0.6307781616558551	0.0	0.7561486005277616	0.3244357663156387	0.3662969207160425	0.3406265660576319	0.4473535715330824	0.5018325309043299	0.6450505859738667	0.3964468638516725	0.5163225748207766	0.4569953513678269	0.6230636585430898	0.40307102622196567	0.707495753753523	0.29259159158044956	0.3871934948110647	0.8165311445526571	0.6366775377584932	0.5934866731229861	0.3886453093244457	0.639596366481118	0.60516172521685	0.620315834311097	0.672414646007759	0.627767980758948	0.6375562322226501	0.6381472521755216	0.6458004286596541	0.6103399588040819	0.6387267073548981	0.5755039668846466	0.5914133889973254	0.5402787180290508	0.6278777741572139	0.5922532441702196
CR12	0.5560628769280725	0.7561486005277616	0.0	0.6493319397747417	0.6636353213845035	0.6410340599870699	0.5734563740992672	0.5056829064134478	0.6107213110369498	0.5742884546909203	0.561450855617974	0.4808208503315736	0.6509985368809759	0.5360479953321158	0.520828083437609	0.643946886475494	0.6836944035824676	0.6510629322325056	0.618071700055246	0.6890123447176152	0.6217543705888644	0.6172628922547192	0.5803346024745247	0.6148146796129405	0.6004946434152956	0.5829373967544382	0.5947236733013707	0.5786900883099223	0.6059458562845079	0.5691895520294306	0.5920353230291602	0.5832596100672353	0.6145748445733088	0.5742380331152602	0.5888246921077929	0.575523296067624
CR13	0.575847094107691	0.3244357663156387	0.6493319397747417	0.0	0.20304670972353875	0.1932647684221562	0.24534696723087013	0.3292217929960275	0.565014868490754	0.23189279666300994	0.5571617250601405	0.3210387678293819	0.5620248921132973	0.24793174972161108	0.6009761938141904	0.323425668079132	0.28502061389625755	0.7784084907493601	0.6153419626779063	0.613098386684218	0.31958696208050025	0.5272850964818947	0.48316854579637203	0.5098872378380379	0.5640387882660551	0.4928304975399647	0.5073775598475998	0.4945937872183437	0.5399400930357218	0.49011866168260365	0.5506445253064074	0.459125037098801	0.4682561744426253	0.38062304814970427	0.5250583576391197	0.46687924880391846
CR14	0.5470880254764738	0.3662969207160425	0.6636353213845035	0.20304670972353875	0.0	0.1569002365279325	0.27370187508819055	0.3295876551036926	0.5407232306771732	0.20162499939534453	0.5390234518414171	0.3390597590368884	0.51403621215405	0.24179579997308165	0.6542678278610675	0.2954689529783801	0.34063766877726775	0.7894851824106248	0.6252889319737107	0.6244116188454176	0.30287431352573546	0.5420067130860972	0.4763544507039741	0.5122157959895904	0.556166983883733	0.5044040732467144	0.5261717254925588	0.5033011277020042	0.5375360061529278	0.4861335357333675	0.5488479043258251	0.4628074596964131	0.47691090930909247	0.4253222770936992	0.5171177393440309	0.46489258087431157
CR15	0.5417166633952364	0.3406265660576319	0.6410340599870699	0.1932647684221562	0.1569002365279325	0.0	0.1901023436229717	0.2845817593109644	0.5165861953292157	0.18481376655417409	0.5053753845990262	0.3082815824971365	0.4953644901097529	0.22378695858179307	0.6050671913167646	0.3154068260346874	0.33314800035990244	0.7803007504893559	0.6250099661690399	0.6355357358111065	0.2972930992305918	0.5724986333941197	0.5234700123808725	0.5555442333312022	0.5965161498122084	0.5289524269319271	0.5458369028582606	0.5356929277233037	0.5729876943731811	0.5300498400918486	0.5962420529836268	0.5101499133599222	0.5065821481252265	0.4408776582297711	0.5546088304157972	0.5130069434373721
CR16	0.48183934545632257	0.4473535715330824	0.5734563740992672	0.24534696723087013	0.27370187508819055	0.1901023436229717	0.0	0.188039678186776	0.4483815266088625	0.16714724800194414	0.4453441594456734	0.2545001300803875	0.43375496092966476	0.18876637747921318	0.5681589833394161	0.379561896077504	0.393741117138017	0.7367756769861411	0.6007005783595574	0.6155026934024097	0.38064558573168983	0.5427185564344525	0.4727194853825671	0.5154513650385706	0.5495981048254985	0.48652382147729467	0.5078409629249702	0.47967607427926107	0.5328235429101194	0.48567978097190095	0.5516018497280732	0.46731758376256827	0.47148948277888053	0.39361846163386466	0.5118161635551609	0.46695353463535283
CR17	0.47915845466141843	0.5018325309043299	0.5056829064134478	0.3292217929960275	0.3295876551036926	0.2845817593109644	0.188039678186776	0.0	0.44616207281082965	0.19756021595043635	0.4398919951313171	0.22225997559436628	0.46207640207231643	0.18365060607243755	0.5458221894469333	0.38565647195204883	0.4750012881678067	0.6831386458171453	0.5384961742834982	0.5672855616031957	0.4023845445801753	0.5586181195539343	0.45384380388966694	0.5207549992236457	0.5312647936080505	0.4919150662974108	0.5244928390434577	0.46342203238717883	0.5245423037907132	0.46429531920947686	0.513506876590433	0.4374548213339787	0.4810555179664331	0.42393083046893	0.48746267554201833	0.4522548844409121
CR18	0.4142446694268673	0.6450505859738667	0.6107213110369498	0.565014868490754	0.5407232306771732	0.5165861953292157	0.4483815266088625	0.44616207281082965	0.0	0.4810465708645141	0.5009413656316882	0.547279906988786	0.3591844552750877	0.5203205188309754	0.6637626055202088	0.5196281436508919	0.6381462553150447	0.4918684953549105	0.39125425676627956	0.585857581521931	0.5717742787285273	0.5800564227829123	0.48539242146927936	0.5221180611398882	0.5506264846859087	0.5476257553331806	0.5669187455892861	0.5180695112815328	0.5570656651324554	0.4870549074344275	0.43143210426777173	0.45289372570183617	0.5488389158476075	0.512921811563914	0.5099378300356698	0.47399916494258376
CR19	0.5005179413158407	0.3964468638516725	0.5742884546909203	0.23189279666300994	0.20162499939534453	0.18481376655417409	0.16714724800194414	0.19756021595043635	0.4810465708645141	0.0	0.46690857022427107	0.2360032504608804	0.46082600025195375	0.13779251472893947	0.5788828205229177	0.32813062761887224	0.3904927450965717	0.7338883668525157	0.5738027449464704	0.5845274952723041	0.32726644837000374	0.559163840407419	0.48473157788818205	0.5220156611398608	0.5597429513072422	0.5012560781966765	0.5257023967105953	0.5019875707016509	0.5427274030906308	0.48752228207352954	0.5557443998993015	0.4682966179963715	0.48822869685571463	0.4214633262808007	0.5190597692720224	0.4728226876404602
CR2	0.4033282149899369	0.5163225748207766	0.561450855617974	0.5571617250601405	0.5390234518414171	0.5053753845990262	0.4453441594456734	0.4398919951313171	0.5009413656316882	0.46690857022427107	0.0	0.49072605615526405	0.4657923561671557	0.461109599816585	0.6049636318710812	0.43309563057598505	0.5932990784137526	0.6636736094813774	0.5247669999854749	0.5503330753114586	0.501985441343738	0.573136035662019	0.5321035194785187	0.5528806231933779	0.5586379724065459	0.5179212265947226	0.5473581872000853	0.5090055410826301	0.5533870034515787	0.5005402885985474	0.5249348927009102	0.50298586578922	0.5416107813106111	0.5026027746568537	0.528396527256461	0.503534556574845
CR20	0.5540274633104038	0.4569953513678269	0.4808208503315736	0.3210387678293819	0.3390597590368884	0.3082815824971365	0.2545001300803875	0.22225997559436628	0.547279906988786	0.2360032504608804	0.49072605615526405	0.0	0.5259929862840593	0.1534685667960871	0.4303909033803678	0.4253232334420881	0.43261687355050155	0.7328888447674099	0.5869362593021258	0.5856234226049146	0.3672967533060848	0.5051150992766047	0.46693476071509293	0.48569957758249066	0.5178243075123632	0.45328337204270996	0.4772850260450219	0.46448059714611856	0.488858795790494	0.45959320977304546	0.5412898631296077	0.4686019692125055	0.4352300797088752	0.37181864663556097	0.47871987269812855	0.4473025426512946
CR21	0.3932157295271452	0.6230636585430898	0.6509985368809759	0.5620248921132973	0.51403621215405	0.4953644901097529	0.43375496092966476	0.46207640207231643	0.3591844552750877	0.46082600025195375	0.4657923561671557	0.5259929862840593	0.0	0.4957489980414531	0.5468944629001681	0.5104963148860014	0.6246497660964253	0.6471046245512029	0.4696932503817478	0.5711025730822684	0.551266218986688	0.6190180154219379	0.5404228907997402	0.5632660945330107	0.6004250530831657	0.5878314458189341	0.6073241456426722	0.5821126953126133	0.5931270855545618	0.5251454777392215	0.51425166692528	0.4889959206808633	0.5723213093474238	0.5314977604806305	0.5575653354462577	0.5126700338691457
CR22	0.5218067774708436	0.40307102622196567	0.5360479953321158	0.24793174972161108	0.24179579997308165	0.22378695858179307	0.18876637747921318	0.18365060607243755	0.5203205188309754	0.13779251472893947	0.461109599816585	0.1534685667960871	0.4957489980414531	0.0	0.5223409511462965	0.3456138685864689	0.39480192834587674	0.7322574919887728	0.5716036075457162	0.5707552020569785	0.33322376799772546	0.5439472644279788	0.4762772936984461	0.5133765223399479	0.5438585259898314	0.48596560734190586	0.5121081016670477	0.4900644554603679	0.5209937770661668	0.46942226849210483	0.5414822607731773	0.4653534065680239	0.47180180635224683	0.40508609451088823	0.506334559873659	0.4598737031601872
CR3	0.6453776800652531	0.707495753753523	0.520828083437609	0.6009761938141904	0.6542678278610675	0.6050671913167646	0.5681589833394161	0.5458221894469333	0.6637626055202088	0.5788828205229177	0.6049636318710812	0.4303909033803678	0.5468944629001681	0.5223409511462965	0.0	0.6686914082162633	0.671535021959485	0.7604971612750312	0.6910305728351774	0.7628008535639706	0.5822169135658093	0.5384683376262365	0.6157679028848622	0.5847910083605323	0.6192228994026471	0.5457588089220247	0.5551702135522883	0.5800491815492271	0.592001258649309	0.5866154723599695	0.5961573559704818	0.6144090657350582	0.5768636055256811	0.5126473688265333	0.6042350756080984	0.5742698072058646
CR4	0.4661942100416586	0.29259159158044956	0.643946886475494	0.323425668079132	0.2954689529783801	0.3154068260346874	0.379561896077504	0.38565647195204883	0.5196281436508919	0.32813062761887224	0.43309563057598505	0.4253232334420881	0.5104963148860014	0.3456138685864689	0.6686914082162633	0.0	0.3029934424570959	0.7170483962142014	0.5294576475180989	0.48081549001842255	0.26208512542303924	0.6043761419706121	0.5355362807547693	0.5603773392073729	0.6076175080287761	0.5806803507933361	0.6003925628305057	0.5685047467997313	0.5934712726000876	0.5393400963526136	0.5638122550324793	0.48775196740467086	0.5563341688321884	0.4990965347095606	0.568600950101513	0.5184959727559699
CR5	0.6064206209696381	0.3871934948110647	0.6836944035824676	0.28502061389625755	0.34063766877726775	0.33314800035990244	0.393741117138017	0.4750012881678067	0.6381462553150447	0.3904927450965717	0.5932990784137526	0.43261687355050155	0.6246497660964253	0.39480192834587674	0.671535021959485	0.3029934424570959	0.0	0.799262920891764	0.6189885317129908	0.5815843553802593	0.1906409374514205	0.6061305753280668	0.5606958079255702	0.5931581929829998	0.6298915814946525	0.570719715963646	0.5835682304969949	0.5848560389255709	0.6134450742239522	0.5786726964550212	0.6314855956451491	0.5558593092048	0.5424572961258942	0.4905523513973148	0.5937445013727185	0.5610073716919455
CR6	0.6127497096332545	0.8165311445526571	0.6510629322325056	0.7784084907493601	0.7894851824106248	0.7803007504893559	0.7367756769861411	0.6831386458171453	0.4918684953549105	0.7338883668525157	0.6636736094813774	0.7328888447674099	0.6471046245512029	0.7322574919887728	0.7604971612750312	0.7170483962142014	0.799262920891764	0.0	0.3882800254280124	0.6389390033946788	0.7286189375850016	0.7296100994135735	0.673951591348501	0.7096806569543629	0.7049436148184778	0.7177907363088897	0.72211239771631	0.7049549750769457	0.7121435669291619	0.6610749027564522	0.4459975450673342	0.6021593318607681	0.7347533654206367	0.7112753572447719	0.6854939355887206	0.669142590729657
CR7	0.531700104392948	0.6366775377584932	0.618071700055246	0.6153419626779063	0.6252889319737107	0.6250099661690399	0.6007005783595574	0.5384961742834982	0.39125425676627956	0.5738027449464704	0.5247669999854749	0.5869362593021258	0.4696932503817478	0.5716036075457162	0.6910305728351774	0.5294576475180989	0.6189885317129908	0.3882800254280124	0.0	0.32057034308785043	0.5611631505317257	0.6495978487527467	0.5596760615064104	0.6120081787455419	0.621017810360871	0.6188031272522816	0.6341914008988914	0.6039916768457398	0.6284077486442564	0.5588405472448307	0.4293720393398874	0.4802936558122799	0.623866974416357	0.5875129313227043	0.5864399128930872	0.5612832575829726
CR8	0.610775721189503	0.5934866731229861	0.6890123447176152	0.613098386684218	0.6244116188454176	0.6355357358111065	0.6155026934024097	0.5672855616031957	0.585857581521931	0.5845274952723041	0.5503330753114586	0.5856234226049146	0.5711025730822684	0.5707552020569785	0.7628008535639706	0.48081549001842255	0.5815843553802593	0.6389390033946788	0.32057034308785043	0.0	0.5300439833257051	0.6935366369343114	0.6209152331307383	0.657708156965261	0.6686860127167563	0.6611824602141427	0.6753426154686433	0.6536111245696541	0.6712368815088394	0.6074213235866789	0.5471718957043848	0.5513120104808368	0.6586908910625298	0.6245656226740236	0.6354394662101698	0.6090249329726335
CR9	0.5288538328440936	0.3886453093244457	0.6217543705888644	0.31958696208050025	0.30287431352573546	0.2972930992305918	0.38064558573168983	0.4023845445801753	0.5717742787285273	0.32726644837000374	0.501985441343738	0.3672967533060848	0.551266218986688	0.33322376799772546	0.5822169135658093	0.26208512542303924	0.1906409374514205	0.7286189375850016	0.5611631505317257	0.5300439833257051	0.0	0.5299876352792413	0.49838557937750116	0.5132429203757308	0.5588610766211727	0.49914408053481896	0.5116886316343164	0.5035888914789188	0.5342544245363414	0.49208634036866417	0.545268141161159	0.4813102904786509	0.48337387547692073	0.43673229623988713	0.5168222118518374	0.4761008136810376
CR23	0.6028121284224703	0.639596366481118	0.6172628922547192	0.5272850964818947	0.5420067130860972	0.5724986333941197	0.5427185564344525	0.5586181195539343	0.5800564227829123	0.559163840407419	0.573136035662019	0.5051150992766047	0.6190180154219379	0.5439472644279788	0.5384683376262365	0.6043761419706121	0.6061305753280668	0.7296100994135735	0.6495978487527467	0.6935366369343114	0.5299876352792413	0.0	0.31304824468275794	0.2784695572420225	0.27442723956174486	0.18947953439981993	0.24098418749752967	0.28342818726268043	0.20607341287411515	0.36084395472290265	0.4390401309290368	0.3670092743790385	0.2044081869280053	0.2655532218376965	0.30501106516822074	0.325424770218665
CR24	0.5276211378730685	0.60516172521685	0.5803346024745247	0.48316854579637203	0.4763544507039741	0.5234700123808725	0.4727194853825671	0.45384380388966694	0.48539242146927936	0.48473157788818205	0.5321035194785187	0.46693476071509293	0.5404228907997402	0.4762772936984461	0.6157679028848622	0.5355362807547693	0.5606958079255702	0.673951591348501	0.5596760615064104	0.6209152331307383	0.49838557937750116	0.31304824468275794	0.0	0.17705351690476992	0.199036884935855	0.22527339284646739	0.22227429510182306	0.17434307311493913	0.23918532575731993	0.185053361543988	0.34863637754851134	0.18891165794742695	0.2315994340380091	0.24782226820515663	0.16138196215665454	0.16273004132029695
CR25	0.5466217776717545	0.620315834311097	0.6148146796129405	0.5098872378380379	0.5122157959895904	0.5555442333312022	0.5154513650385706	0.5207549992236457	0.5221180611398882	0.5220156611398608	0.5528806231933779	0.48569957758249066	0.5632660945330107	0.5133765223399479	0.5847910083605323	0.5603773392073729	0.5931581929829998	0.7096806569543629	0.6120081787455419	0.657708156965261	0.5132429203757308	0.2784695572420225	0.17705351690476992	0.0	0.16108905484296154	0.18866105605057049	0.17803807706410793	0.15390419592512916	0.20678955796981072	0.1940353848356986	0.38879606829651947	0.25752916081023924	0.23372530543035125	0.236153120049371	0.14875930014288422	0.15588264984910308
CR27	0.5741692627676414	0.672414646007759	0.6004946434152956	0.5640387882660551	0.556166983883733	0.5965161498122084	0.5495981048254985	0.5312647936080505	0.5506264846859087	0.5597429513072422	0.5586379724065459	0.5178243075123632	0.6004250530831657	0.5438585259898314	0.6192228994026471	0.6076175080287761	0.6298915814946525	0.7049436148184778	0.621017810360871	0.6686860127167563	0.5588610766211727	0.27442723956174486	0.199036884935855	0.16108905484296154	0.0	0.18721943357641987	0.20911595084379583	0.17310031784134317	0.1749630702928764	0.21374286035851117	0.3908138876860952	0.29162473401342054	0.22656548407610183	0.2903510620177746	0.1510457497827664	0.2066745507251667
CR28	0.5755075255993359	0.627767980758948	0.5829373967544382	0.4928304975399647	0.5044040732467144	0.5289524269319271	0.48652382147729467	0.4919150662974108	0.5476257553331806	0.5012560781966765	0.5179212265947226	0.45328337204270996	0.5878314458189341	0.48596560734190586	0.5457588089220247	0.5806803507933361	0.570719715963646	0.7177907363088897	0.6188031272522816	0.6611824602141427	0.49914408053481896	0.18947953439981993	0.22527339284646739	0.18866105605057049	0.18721943357641987	0.0	0.1551305789453849	0.167731308438248	0.15002495475104194	0.2714148562905614	0.4072372284874957	0.30100363607464875	0.16283102247269982	0.2058217009939637	0.19700116982260157	0.24401859618326976
CR29	0.589478874712523	0.6375562322226501	0.5947236733013707	0.5073775598475998	0.5261717254925588	0.5458369028582606	0.5078409629249702	0.5244928390434577	0.5669187455892861	0.5257023967105953	0.5473581872000853	0.4772850260450219	0.6073241456426722	0.5121081016670477	0.5551702135522883	0.6003925628305057	0.5835682304969949	0.72211239771631	0.6341914008988914	0.6753426154686433	0.5116886316343164	0.24098418749752967	0.22227429510182306	0.17803807706410793	0.20911595084379583	0.1551305789453849	0.0	0.1817203820308861	0.21082707239451579	0.23935455950282752	0.41462184796684814	0.3114369502121556	0.2218743143011884	0.2158643763494636	0.19211440273966227	0.22591152915993917
CR31	0.566014063436489	0.6381472521755216	0.5786900883099223	0.4945937872183437	0.5033011277020042	0.5356929277233037	0.47967607427926107	0.46342203238717883	0.5180695112815328	0.5019875707016509	0.5090055410826301	0.46448059714611856	0.5821126953126133	0.4900644554603679	0.5800491815492271	0.5685047467997313	0.5848560389255709	0.7049549750769457	0.6039916768457398	0.6536111245696541	0.5035888914789188	0.28342818726268043	0.17434307311493913	0.15390419592512916	0.17310031784134317	0.167731308438248	0.1817203820308861	0.0	0.21806145498126003	0.20067085082482963	0.39273346128214964	0.25996942403095286	0.2200506718780804	0.24570164296307206	0.1433445363059596	0.17063562314514083
CR33	0.5726059080490361	0.6458004286596541	0.6059458562845079	0.5399400930357218	0.5375360061529278	0.5729876943731811	0.5328235429101194	0.5245423037907132	0.5570656651324554	0.5427274030906308	0.5533870034515787	0.488858795790494	0.5931270855545618	0.5209937770661668	0.592001258649309	0.5934712726000876	0.6134450742239522	0.7121435669291619	0.6284077486442564	0.6712368815088394	0.5342544245363414	0.20607341287411515	0.23918532575731993	0.20678955796981072	0.1749630702928764	0.15002495475104194	0.21082707239451579	0.21806145498126003	0.0	0.24728110605785514	0.404675191394559	0.3174032347631645	0.1754935099834308	0.26688450782719686	0.1834453967510071	0.25541989307495033
CR34	0.5109198623505349	0.6103399588040819	0.5691895520294306	0.49011866168260365	0.4861335357333675	0.5300498400918486	0.48567978097190095	0.46429531920947686	0.4870549074344275	0.48752228207352954	0.5005402885985474	0.45959320977304546	0.5251454777392215	0.46942226849210483	0.5866154723599695	0.5393400963526136	0.5786726964550212	0.6610749027564522	0.5588405472448307	0.6074213235866789	0.49208634036866417	0.36084395472290265	0.185053361543988	0.1940353848356986	0.21374286035851117	0.2714148562905614	0.23935455950282752	0.20067085082482963	0.24728110605785514	0.0	0.31339777390610374	0.20190027612928327	0.30448533510243664	0.2541391468564285	0.15077163902218807	0.12270518543372042
CR35	0.533992231170866	0.6387267073548981	0.5920353230291602	0.5506445253064074	0.5488479043258251	0.5962420529836268	0.5516018497280732	0.513506876590433	0.43143210426777173	0.5557443998993015	0.5249348927009102	0.5412898631296077	0.51425166692528	0.5414822607731773	0.5961573559704818	0.5638122550324793	0.6314855956451491	0.4459975450673342	0.4293720393398874	0.5471718957043848	0.545268141161159	0.4390401309290368	0.34863637754851134	0.38879606829651947	0.3908138876860952	0.4072372284874957	0.41462184796684814	0.39273346128214964	0.404675191394559	0.31339777390610374	0.0	0.2501944286279394	0.44399243047177306	0.38784365375794216	0.35637781663471946	0.32856781004740815
CR36	0.4975016673942275	0.5755039668846466	0.5832596100672353	0.459125037098801	0.4628074596964131	0.5101499133599222	0.46731758376256827	0.4374548213339787	0.45289372570183617	0.4682966179963715	0.50298586578922	0.4686019692125055	0.4889959206808633	0.4653534065680239	0.6144090657350582	0.48775196740467086	0.5558593092048	0.6021593318607681	0.4802936558122799	0.5513120104808368	0.4813102904786509	0.3670092743790385	0.18891165794742695	0.25752916081023924	0.29162473401342054	0.30100363607464875	0.3114369502121556	0.25996942403095286	0.3174032347631645	0.20190027612928327	0.2501944286279394	0.0	0.3024676865617421	0.2523913816786991	0.23640591272996955	0.17865213826089466
CR37	0.5773157449355084	0.5914133889973254	0.6145748445733088	0.4682561744426253	0.47691090930909247	0.5065821481252265	0.47148948277888053	0.4810555179664331	0.5488389158476075	0.48822869685571463	0.5416107813106111	0.4352300797088752	0.5723213093474238	0.47180180635224683	0.5768636055256811	0.5563341688321884	0.5424572961258942	0.7347533654206367	0.623866974416357	0.6586908910625298	0.48337387547692073	0.2044081869280053	0.2315994340380091	0.23372530543035125	0.22656548407610183	0.16283102247269982	0.2218743143011884	0.2200506718780804	0.1754935099834308	0.30448533510243664	0.44399243047177306	0.3024676865617421	0.0	0.21813289259320573	0.24971932716011408	0.2619536703585802
CR38	0.5415017570404459	0.5402787180290508	0.5742380331152602	0.38062304814970427	0.4253222770936992	0.4408776582297711	0.39361846163386466	0.42393083046893	0.512921811563914	0.4214633262808007	0.5026027746568537	0.37181864663556097	0.5314977604806305	0.40508609451088823	0.5126473688265333	0.4990965347095606	0.4905523513973148	0.7112753572447719	0.5875129313227043	0.6245656226740236	0.43673229623988713	0.2655532218376965	0.24782226820515663	0.236153120049371	0.2903510620177746	0.2058217009939637	0.2158643763494636	0.24570164296307206	0.26688450782719686	0.2541391468564285	0.38784365375794216	0.2523913816786991	0.21813289259320573	0.0	0.2539149118976139	0.21975667441679425
CR41	0.5420969596770797	0.6278777741572139	0.5888246921077929	0.5250583576391197	0.5171177393440309	0.5546088304157972	0.5118161635551609	0.48746267554201833	0.5099378300356698	0.5190597692720224	0.528396527256461	0.47871987269812855	0.5575653354462577	0.506334559873659	0.6042350756080984	0.568600950101513	0.5937445013727185	0.6854939355887206	0.5864399128930872	0.6354394662101698	0.5168222118518374	0.30501106516822074	0.16138196215665454	0.14875930014288422	0.1510457497827664	0.19700116982260157	0.19211440273966227	0.1433445363059596	0.1834453967510071	0.15077163902218807	0.35637781663471946	0.23640591272996955	0.24971932716011408	0.2539149118976139	0.0	0.15157872681364154
CR42	0.5025984619521989	0.5922532441702196	0.575523296067624	0.46687924880391846	0.46489258087431157	0.5130069434373721	0.46695353463535283	0.4522548844409121	0.47399916494258376	0.4728226876404602	0.503534556574845	0.4473025426512946	0.5126700338691457	0.4598737031601872	0.5742698072058646	0.5184959727559699	0.5610073716919455	0.669142590729657	0.5612832575829726	0.6090249329726335	0.4761008136810376	0.325424770218665	0.16273004132029695	0.15588264984910308	0.2066745507251667	0.24401859618326976	0.22591152915993917	0.17063562314514083	0.25541989307495033	0.12270518543372042	0.32856781004740815	0.17865213826089466	0.2619536703585802	0.21975667441679425	0.15157872681364154	0.0
