# Supplementary material for: Close neighbors, not intruders: investigating the role of tank bromeliads in shaping faunal microbiomes
Source: PeerJ. 2025 May 9;13:e19376. doi: 10.7717/peerj.19376 (PMC12068248; doi:10.7717/peerj.19376)
Supplement: Supplemental Information 4 [file peerj-13-19376-s004.zip › bromeliads-scripts-and-working-files/metadata_bromeliads.tsv]

SampleID	BarcodeSequence	LinkerPrimerSequence	Country	Location	Habitat	Sample	Individual	SampleType	Species	Description
CR1			Mexico	Veracruz	Tropical_cloud_forest	CR1	dip-1_A_5	Fly_larva	Austrophorocera	na
CR11			Mexico	Veracruz	Tropical_cloud_forest	CR11	dip-1_C_1	Fly_larva	Austrophorocera	na
CR12			Mexico	Veracruz	Tropical_cloud_forest	CR12	dip-1_B_2	Fly_larva	Austrophorocera	na
CR13			Mexico	Veracruz	Tropical_cloud_forest	CR13	diptero2_B_4	Fly_larva	Copestylum	na
CR14			Mexico	Veracruz	Tropical_cloud_forest	CR14	diptero2_A_2	Fly_larva	Copestylum	na
CR15			Mexico	Veracruz	Tropical_cloud_forest	CR15	diptero2_B_3	Fly_larva	Copestylum	na
CR16			Mexico	Veracruz	Tropical_cloud_forest	CR16	diptero2_B_3	Fly_larva	Copestylum	na
CR17			Mexico	Veracruz	Tropical_cloud_forest	CR17	diptero2_C_1	Fly_larva	Copestylum	na
CR18			Mexico	Veracruz	Tropical_cloud_forest	CR18	diptero2_C_4	Fly_larva	Copestylum	na
CR19			Mexico	Veracruz	Tropical_cloud_forest	CR19	diptero2_D_1	Fly_larva	Copestylum	na
CR2			Mexico	Veracruz	Tropical_cloud_forest	CR2	dip-1_A_1	Fly_larva	Austrophorocera	na
CR20			Mexico	Veracruz	Tropical_cloud_forest	CR20	diptero2_D_1	Fly_larva	Copestylum	na
CR21			Mexico	Veracruz	Tropical_cloud_forest	CR21	diptero2_G_1	Fly_larva	Copestylum	na
CR22			Mexico	Veracruz	Tropical_cloud_forest	CR22	diptero2_H_1	Fly_larva	Copestylum	na
CR3			Mexico	Veracruz	Tropical_cloud_forest	CR3	dip-1_A_1	Fly_larva	Austrophorocera	na
CR4			Mexico	Veracruz	Tropical_cloud_forest	CR4	dip-1_B_4	Fly_larva	Austrophorocera	na
CR5			Mexico	Veracruz	Tropical_cloud_forest	CR5	dip-1_A_2	Fly_larva	Austrophorocera	na
CR6			Mexico	Veracruz	Tropical_cloud_forest	CR6	dip-1_C_4	Fly_larva	Austrophorocera	na
CR7			Mexico	Veracruz	Tropical_cloud_forest	CR7	dip-1_C_4	Fly_larva	Austrophorocera	na
CR8			Mexico	Veracruz	Tropical_cloud_forest	CR8	dip-1_C_4	Fly_larva	Austrophorocera	na
CR9			Mexico	Veracruz	Tropical_cloud_forest	CR9	dip-1_F_1	Fly_larva	Austrophorocera	na
CR23			Mexico	Veracruz	Tropical_cloud_forest	CR23	Phytotelma_TreeA_1	Bromeliad	Bromeliad	na
CR24			Mexico	Veracruz	Tropical_cloud_forest	CR24	Phytotelma_TreeA_2	Bromeliad	Bromeliad	na
CR25			Mexico	Veracruz	Tropical_cloud_forest	CR25	Phytotelma_TreeA_3	Bromeliad	Bromeliad	na
CR27			Mexico	Veracruz	Tropical_cloud_forest	CR27	Phytotelma_TreeA_4	Bromeliad	Bromeliad	na
CR28			Mexico	Veracruz	Tropical_cloud_forest	CR28	Phytotelma_TreeB_5	Bromeliad	Bromeliad	na
CR29			Mexico	Veracruz	Tropical_cloud_forest	CR29	Phytotelma_TreeB_6	Bromeliad	Bromeliad	na
CR31			Mexico	Veracruz	Tropical_cloud_forest	CR31	Phytotelma_TreeB_7	Bromeliad	Bromeliad	na
CR33			Mexico	Veracruz	Tropical_cloud_forest	CR33	Phytotelma_TreeC_8	Bromeliad	Bromeliad	na
CR34			Mexico	Veracruz	Tropical_cloud_forest	CR34	Phytotelma_TreeC_9	Bromeliad	Bromeliad	na
CR35			Mexico	Veracruz	Tropical_cloud_forest	CR35	Phytotelma_TreeC_10	Bromeliad	Bromeliad	na
CR36			Mexico	Veracruz	Tropical_cloud_forest	CR36	Phytotelma_TreeC_11	Bromeliad	Bromeliad	na
CR37			Mexico	Veracruz	Tropical_cloud_forest	CR37	Phytotelma_TreeC_12	Bromeliad	Bromeliad	na
CR38			Mexico	Veracruz	Tropical_cloud_forest	CR38	Phytotelma_TreeD_13	Bromeliad	Bromeliad	na
CR41			Mexico	Veracruz	Tropical_cloud_forest	CR41	Phytotelma_TreeG_14	Bromeliad	Bromeliad	na
CR42			Mexico	Veracruz	Tropical_cloud_forest	CR42	Phytotelma_TreeH_15	Bromeliad	Bromeliad	na
