# Supplementary material for: Close neighbors, not intruders: investigating the role of tank bromeliads in shaping faunal microbiomes
Source: PeerJ. 2025 May 9;13:e19376. doi: 10.7717/peerj.19376 (PMC12068248; doi:10.7717/peerj.19376)
Supplement: Supplemental Information 4 [file peerj-13-19376-s004.zip › bromeliads-scripts-and-working-files/2_feature_table_bromeliads_for_FEAST.txt]

	CR1	CR10	CR11	CR12	CR13	CR14	CR15	CR16	CR17	CR18	CR19	CR2	CR20	CR21	CR22	CR3	CR4	CR5	CR6	CR7	CR8	CR9	CR23	CR24	CR25	CR27	CR28	CR29	CR31	CR33	CR34	CR35	CR36	CR37	CR38	CR41	CR42
0017d01f55647b7638d2c31a4fe408c5	0	0	0	0	0	0	0	0	0	0	0	0	0	0	0	0	0	0	0	0	0	0	0	0	0	0	0	247	0	233	0	0	0	0	0	0	0
0024c94437ce2175002d1240bd8553e2	0	0	0	0	0	0	0	0	0	0	0	0	0	0	0	0	0	0	0	0	0	0	36	0	0	204	73	49	0	34	17	0	21	452	0	100	0
0033f93095d971238a02622a2a289d28	0	0	0	0	17	0	0	0	7	0	0	0	0	0	0	0	6	24	0	0	0	0	0	11	7	1	21	11	10	15	4	0	19	298	27	22	10
0034b29f96f49a290f55f70ba1cc15e6	0	0	0	0	0	0	0	0	0	0	0	0	0	0	0	0	0	0	0	0	0	0	0	0	0	0	0	0	0	0	52	23	32	0	32	0	63
0057ef3f73d0dea4532aa3ca4c872098	0	0	0	0	0	0	0	0	0	0	0	0	0	0	0	0	0	0	0	0	0	0	0	0	0	0	0	55	0	0	0	0	0	14	0	0	0
006360e6ec309c03569665b1afed675b	0	0	0	0	0	0	0	0	0	0	0	0	0	0	0	0	0	0	0	0	0	0	36	60	24	9	40	9	19	24	0	0	18	62	9	0	9
0099080781ce45625c05103aed5e0417	0	0	0	0	0	0	0	0	0	0	0	0	0	0	0	0	0	0	0	0	0	0	0	0	17	74	0	17	11	12	12	18	16	3	14	9	30
00a037080961ba2a67e1a3e217907f38	0	0	0	0	0	0	0	0	0	0	0	0	0	0	0	0	0	0	0	0	0	0	0	0	0	0	0	0	0	0	0	0	0	98	0	0	0
00a28e1ca391c78f597852c54ffe6442	0	0	0	0	0	0	0	0	0	0	0	0	0	0	0	0	0	0	0	0	0	0	0	46	142	108	55	45	124	0	16	0	0	29	32	34	0
00a393e7fe6a5f49eaa47e99e14dddd3	0	0	0	0	0	0	0	0	0	0	0	0	0	0	0	0	0	0	0	0	0	0	0	0	0	61	0	0	0	0	62	0	0	0	0	0	0
00ca3ad38a3e77d8a54b109612f2ff11	0	0	0	0	0	0	0	0	0	0	0	0	0	0	0	0	0	0	0	0	0	0	0	49	52	12	0	0	0	0	0	0	0	0	0	0	0
00ca623468d412c107a46eaa84aa0795	0	0	0	22	0	0	9	33	346	63	74	0	12	30	51	0	0	0	0	0	0	0	0	0	0	0	0	0	0	0	0	0	0	0	0	0	0
00d21e23f4044c41ede1478d0a25a99c	0	0	0	0	0	0	0	0	0	0	0	0	0	0	0	0	0	0	0	0	0	0	3	51	0	0	18	20	96	2	8	0	42	6	0	23	1
0103e179c406369103eb72cbf47655bd	0	0	0	0	0	96	8	127	0	108	5485	0	883	63	2226	0	0	0	0	0	0	0	0	83	206	18	0	0	34	0	159	0	253	0	0	47	533
0136fa6adb92a8c86672cd7201e58616	0	0	0	0	0	0	0	0	0	0	0	0	0	0	0	0	0	0	0	0	0	0	0	0	0	0	14	23	0	0	0	0	0	0	12	0	12
0187ac702eed2cbbf548b05ac0d6c1c1	0	0	0	0	0	0	0	0	0	0	0	0	0	0	0	0	0	0	0	0	0	0	0	122	0	0	0	0	0	0	0	0	0	0	0	0	0
018f95680fb5bcf9d2d7a94d22137976	0	0	0	0	0	0	0	0	0	0	0	0	0	0	0	0	0	0	0	0	0	0	0	0	0	0	0	0	0	0	209	0	68	0	85	0	0
01916f0bb1fdeb05661e042890249c12	0	0	0	0	30	36	0	116	107	66	154	0	43	0	19	0	0	0	0	0	0	0	334	950	297	704	213	138	237	241	364	327	360	464	526	274	1249
01b38c2cfc433d504d21d07a9d5da3a1	0	0	0	0	0	0	0	0	0	0	0	0	0	0	0	0	0	0	0	0	0	0	36	138	0	120	14	0	0	0	0	0	0	0	0	0	0
01bf39e72dabdd1b18d7635ee541bbbf	0	0	0	0	0	0	0	0	0	0	0	0	0	0	0	0	0	0	0	0	0	0	0	0	0	15	36	63	0	18	0	0	0	0	0	0	0
01df99d508f56b2484dbf131061786a9	0	0	0	0	0	0	0	0	0	0	0	0	0	0	0	0	0	0	0	0	0	0	0	0	0	0	0	0	0	0	18	3	4	19	0	0	105
01fa2ef16c6ec117f6e7942953f135ed	0	0	0	0	0	0	0	0	0	0	0	0	0	0	0	0	0	0	0	0	0	0	0	0	0	0	0	0	0	0	0	0	17	19	0	31	0
020b388f29d90975708d24249a86917a	0	0	0	0	0	0	0	0	0	0	0	0	0	0	0	0	0	0	0	0	0	0	0	10	7	0	0	0	0	0	0	0	0	36	0	0	0
021ca69c5666144f938c863c5bdedb53	0	0	0	0	0	0	0	0	0	0	0	0	0	0	0	0	0	0	0	0	0	0	0	75	19	54	51	0	24	0	47	0	147	54	0	23	152
0226a0a971eaef262f6a791d19dc206c	0	0	0	0	0	0	0	0	0	0	0	0	0	0	0	0	0	0	0	0	0	0	0	0	0	0	0	95	0	0	0	0	0	0	0	0	0
0265332475e220def523c0b6a76cfbe6	0	0	0	0	0	0	9	28	173	55	50	0	4	20	24	0	0	0	0	0	0	0	0	0	0	0	0	0	0	0	0	0	0	0	0	0	0
0285d2f015b27a485cbda6783d4dcc4e	0	0	0	0	0	0	0	0	0	0	0	0	0	0	0	0	0	0	0	0	0	0	0	0	0	0	0	0	0	0	19	34	51	0	0	0	0
0300c76e2cb02dc38700d825e681bbcb	0	0	0	0	0	0	0	0	0	0	0	0	0	0	0	0	0	0	0	0	0	0	8	7	0	0	0	0	0	0	5	24	21	0	0	302	43
034ed70030fb6cde1b9e87ef8f07479d	0	0	0	0	0	26	0	9	0	0	17	0	0	0	12	0	0	6	0	0	0	0	10	270	394	105	16	5	177	0	76	40	32	0	0	0	171
036e3c75366921d26d197dda282a07cb	0	0	0	0	0	128	113	591	252	31	457	24	526	0	645	0	0	0	0	0	0	136	86	0	0	59	39	0	179	0	112	0	0	0	56	0	561
03a7cbeceb0fb00cea4385738f2dccf3	0	0	0	0	0	2	0	0	182	0	19	0	20	0	0	0	0	0	0	25	0	0	49	3	0	0	14	5	0	184	43	28	413	300	45	22	108
03c5c3c39fbf41aafd8e8b0b21278a67	0	0	0	0	0	0	0	0	0	1098	0	0	0	0	0	16	0	0	0	1	17	0	0	0	20	0	0	53	0	0	0	0	23	27	0	0	19
03d12cd02c4573eab46c4e301a9669ca	0	0	0	0	0	0	0	0	0	0	0	0	0	0	0	0	0	0	0	0	0	0	0	0	0	123	0	0	0	0	0	0	0	0	0	0	0
03e63dc99dfc75b2b2493dfc69419a2a	0	0	0	0	0	0	0	0	0	0	0	0	0	0	0	0	0	0	0	0	0	0	0	0	0	0	0	0	0	0	84	23	0	0	18	47	24
041a54ef3463aa54dbcb8ab4185d2a35	0	0	0	0	0	0	0	0	0	0	0	0	0	0	0	0	0	0	0	0	0	0	0	0	0	0	0	0	0	0	0	0	56	0	0	0	0
04428f1591eacbda17494c9c25a64713	0	0	0	0	0	0	0	0	0	0	0	0	0	0	0	0	0	0	0	0	0	0	0	0	0	0	19	0	0	68	0	0	0	0	0	0	0
044d912e3c3879609405901de7fe9b72	0	0	0	0	0	0	0	0	0	0	0	0	0	0	0	0	0	0	0	0	0	0	0	0	0	0	0	0	0	0	64	0	0	0	0	0	0
0451d97a953a81c3aa6d02aa18d89b01	0	0	0	0	0	0	0	0	0	0	0	0	0	0	0	0	0	0	0	0	0	0	0	0	0	0	0	0	77	0	0	0	0	0	0	0	61
04811f1d84438a569ce5db78cb65ce79	0	0	0	0	0	0	0	0	0	0	0	0	0	0	0	0	0	0	0	0	0	0	0	0	0	0	0	0	0	0	0	0	0	0	54	0	6
048abf528156734433516f46b78afe9b	0	0	0	0	0	0	0	0	0	0	0	0	0	0	0	0	0	0	0	0	0	0	43	0	9	9	31	16	0	8	0	0	8	90	5	0	0
049b60858f39d09fce6fa55088b54ece	0	0	0	0	0	11	0	0	83	25	20	0	7	0	23	0	0	0	0	0	0	0	0	0	0	0	0	0	0	0	0	0	0	0	0	0	0
04aef4c246fe3aa8d36cbc260f33feab	0	0	0	0	0	0	0	0	0	0	0	0	0	0	0	0	0	0	0	0	0	0	0	0	0	0	0	68	0	0	0	0	0	0	0	0	0
04c27e82a6fd44518a47bcc88d38d87f	0	0	0	0	0	0	0	0	0	0	0	0	0	0	0	0	0	0	0	0	0	0	57	0	0	0	0	0	0	0	0	0	0	0	0	0	0
04fc53c0719b6a8a5ed732d764d1a264	0	43	0	33	0	0	0	0	163	32	71	0	63	0	116	0	0	0	0	0	0	0	70	0	143	0	29	60	352	87	50	53	69	0	103	68	287
053252683e2527e730a0bfd689242ae4	0	0	0	0	0	0	0	0	0	0	0	0	0	0	0	0	0	0	0	0	0	0	0	0	0	0	68	54	17	0	297	97	57	0	57	0	229
05480d501b5422c54ba0feaf907d22e9	0	0	0	0	0	0	0	0	0	0	0	0	0	0	0	0	0	0	0	0	0	0	0	0	0	0	0	0	0	0	75	0	0	0	0	0	32
0555a51bb341c9d9c5de34869574e6b2	0	0	0	0	0	0	0	0	0	0	0	0	0	0	0	0	0	0	0	0	0	0	0	62	0	0	0	10	18	0	0	0	35	0	0	11	188
0563e5f2d5eec3d9d3e8017863176cff	0	0	0	0	0	0	0	0	0	0	0	0	0	0	0	0	0	0	0	0	0	0	0	0	78	0	0	0	0	0	0	0	0	0	0	0	0
057dd4cfbdfc6bc2640604affbbe5c08	0	0	0	0	0	0	0	0	0	0	0	0	0	0	0	0	0	0	0	0	0	0	0	0	0	12	0	23	0	14	0	5	0	32	6	7	19
059588f8e3b04efd56b989377e517dda	0	0	0	0	0	0	0	0	0	0	0	0	0	0	0	0	0	0	0	0	0	0	0	0	0	0	0	0	0	0	0	1869	0	0	0	0	0
05bbd5d3277dc177b40f03e95b02137f	0	0	0	0	0	0	0	0	51	7	7	0	8	0	0	0	0	0	0	0	0	0	0	0	0	0	0	0	0	0	0	0	0	0	0	0	0
05cb472e81ba1b22adc5c7de73795b12	0	0	0	0	0	0	0	0	0	0	0	0	0	0	0	0	0	0	0	0	0	0	0	0	0	0	0	0	0	0	0	0	38	0	64	0	0
05ce7ceb8bf3a2ee88781ae54f120016	0	0	0	0	0	0	0	0	0	0	0	0	0	0	0	0	0	0	0	0	0	0	0	0	0	0	0	0	0	0	0	0	0	0	66	0	22
05ef1e135bcfb51842481ed2a6ee196b	0	0	0	0	0	0	0	0	0	0	0	0	0	0	0	0	0	0	0	0	0	0	0	36	56	16	11	14	12	15	0	0	0	0	13	53	0
0607f96eb268ef34681d4a18124fa75a	0	0	0	0	0	0	0	0	0	0	0	0	0	0	0	0	0	0	0	0	0	0	0	0	0	0	0	0	0	0	0	0	0	83	0	0	0
0629fa843ad076b336b103e95e959790	0	0	0	0	0	0	0	0	0	0	0	0	0	0	0	0	0	0	0	0	0	0	0	0	0	29	0	0	0	209	204	0	81	32	0	704	0
065c506b35acfef0e7eb40c71ba9ac81	0	0	0	0	0	0	0	0	0	0	0	0	0	0	0	0	0	0	0	0	0	0	0	0	0	0	0	17	0	0	0	0	0	62	0	0	0
06732989a53b3cf92d919b5b63eb37a2	0	0	0	0	0	0	0	0	0	0	0	0	0	0	0	0	0	0	0	0	0	0	46	25	139	36	0	0	69	14	0	0	0	50	0	0	166
0676d159251d00955641dac643e3556d	0	0	0	0	0	0	0	0	0	0	0	0	0	0	0	0	0	0	0	0	0	0	0	53	14	0	0	0	0	0	92	0	28	39	0	0	0
0683cd8f87627db693dc5337c1593bae	0	0	0	0	0	0	0	0	0	0	0	0	0	0	0	0	0	0	0	0	0	0	0	77	0	0	0	0	0	0	0	0	0	0	0	0	0
0684c242abca4b11418b3bcf2727c73b	0	0	0	0	0	0	0	0	0	0	0	0	0	0	0	0	0	0	0	0	0	0	0	161	0	0	0	0	0	0	0	0	0	73	28	0	0
0688ed6476390d4263102321e74e8b0c	0	0	0	0	0	61	0	0	0	0	24	0	38	0	0	18	0	0	0	0	0	0	0	91	10	0	126	70	37	0	31	7	75	96	22	0	0
06a6263642ecb26dc18dbf929c64c9f5	0	0	0	0	0	0	0	0	0	0	0	0	0	0	0	0	0	0	0	0	0	0	25	0	0	0	11	0	0	0	0	0	0	0	38	0	0
06abcc5605925d7f25b5e4d90fe78c72	0	0	0	0	0	0	0	0	0	0	0	0	0	0	0	0	0	0	0	0	0	0	0	0	0	0	0	0	0	17	0	29	19	0	71	0	19
06ae4838cb4d7fede2baf6ea25811d58	0	0	0	0	0	0	0	0	0	0	0	0	0	0	0	0	0	0	0	0	0	0	0	0	0	0	0	0	0	0	37	0	17	0	0	0	0
06bb964b40364261ef6e9a2a3db044ab	0	0	0	0	0	100	16	6	0	0	0	0	42	105	17	0	0	0	0	95	40	0	0	72	0	0	12	0	0	0	74	95	27	0	0	0	76
06cf6484849bb11e0ce5c4da9eb965c5	0	0	0	0	0	0	0	0	0	0	0	0	0	0	0	0	0	0	0	0	0	0	34	0	0	0	0	0	0	0	0	0	0	0	0	0	88
06f109f4a0e0a8f8859b64f9cd71c31b	0	0	0	0	0	0	0	0	0	0	0	0	0	0	0	0	0	0	0	0	0	0	0	0	0	0	0	0	0	0	39	0	27	0	0	0	58
06f95b6b5bdc8738e0ec49c29f1bd973	0	0	0	0	0	0	0	0	0	0	0	0	0	0	0	0	0	0	0	0	0	0	0	249	20	24	18	0	0	0	113	27	43	0	24	0	233
072e885bc9b1dd24372d2a96b2fc96b4	0	0	0	0	0	0	0	85	56	0	63	0	0	74	0	0	0	0	0	0	0	0	0	0	0	0	0	0	0	0	0	0	0	0	0	0	0
07385010c0979261b85a0dd6014179d9	0	0	0	0	0	0	0	0	0	0	0	0	0	0	0	0	0	0	0	0	0	0	0	0	0	0	0	0	0	0	0	0	97	0	0	0	0
07543ad90f91701d8d84dbf1dfccfcbe	0	0	0	0	0	0	0	0	0	0	0	0	0	0	0	0	0	0	0	0	0	0	0	60	0	0	0	0	0	0	0	0	0	0	0	0	0
076596c016caecb809c1baa15d4d9f61	0	0	0	0	0	0	0	0	0	0	0	0	0	0	0	0	0	0	0	0	0	0	0	0	73	0	0	0	0	18	0	0	0	0	0	0	0
07834ff76d98d4083d795e1530467c90	0	0	0	0	0	0	0	0	0	0	0	0	0	0	0	0	0	0	0	0	0	0	0	0	59	20	17	126	0	29	0	0	0	215	0	24	27
079ecdb4d1ab344ddeb5ab4d4c689dcb	0	0	0	0	0	0	0	0	0	0	0	0	0	0	0	0	0	0	0	0	0	0	0	0	0	0	0	0	0	28	0	38	0	0	0	30	4
07a4ce0e485e6dd4af2b2e6c92efd8c2	0	0	0	0	0	8	16	16	6	0	0	0	0	0	0	0	0	0	0	0	0	0	0	0	0	0	0	0	0	0	0	0	0	0	0	0	0
07cff628ce9db451c325b9ef078bebad	0	0	0	0	0	0	0	0	0	0	0	0	0	0	0	0	0	0	0	0	0	0	66	65	32	0	63	74	0	76	0	0	23	164	22	85	0
08032e5921f513f19339de2aa3078ca3	0	0	0	0	0	0	0	0	0	0	0	0	0	0	0	0	0	0	0	0	0	0	0	0	0	0	0	0	0	0	0	0	27	0	0	0	99
080990aa7feae677cb7324f95329a45e	0	0	0	0	0	0	0	0	0	0	0	0	0	0	0	0	0	0	0	0	0	0	0	0	0	0	0	0	179	0	0	0	0	0	0	0	0
08230d25955af03e6c2481344e219896	0	0	0	0	0	0	0	0	0	0	0	0	0	0	0	0	0	0	0	0	0	0	0	20	0	0	0	7	0	0	8	0	24	0	0	0	12
082b2b5bea3e17727ee17a0794b00d04	0	0	0	0	0	0	0	0	0	0	0	0	0	0	0	0	0	0	0	0	0	0	0	76	52	0	0	0	0	0	0	0	0	0	0	0	114
0839303bf0bb9b23fd927ac07fa60cb3	0	0	0	0	0	0	0	0	0	0	0	0	0	0	0	0	0	0	0	0	0	0	0	0	0	0	0	0	0	0	69	0	0	0	0	0	0
0840ea9434e9fb4918982dd64aa97351	0	0	0	0	0	0	0	0	0	0	0	0	0	0	0	0	0	0	0	0	0	0	0	0	93	0	0	0	0	0	0	0	0	0	0	0	0
085ccecb1b04b297451b698ebddaacbd	0	0	0	0	0	0	0	0	0	0	0	0	0	0	0	0	0	0	0	0	0	0	0	0	0	348	0	0	0	0	0	0	0	0	0	0	0
088403b4941320040b40f1312a9befbd	0	0	0	1708	0	0	0	72	299	7	226	178	6	0	91	0	492	0	3421	553	392	95	41	40	21	0	26	11	30	22	38	47	43	248	41	0	83
08893f1a6fd4fb513c25c04de48f47ef	0	0	0	0	0	0	0	0	0	0	0	0	0	0	0	0	0	0	0	0	0	0	0	0	4	2	0	0	0	0	0	0	0	39	0	0	26
08a06f043d6634ac4ddf6dfa2502493a	0	0	0	0	0	0	0	0	0	0	0	0	0	0	0	0	0	0	0	0	0	0	0	6	0	0	0	0	0	0	0	0	0	76	0	0	0
08ad37dc5950b5ea22f05a04455b278a	0	0	0	0	0	0	0	0	0	0	0	0	0	0	0	0	0	0	0	0	0	0	0	0	0	0	0	0	0	0	51	0	55	0	71	0	0
08fe791539de11853971568b2cd32258	0	0	0	0	0	0	0	0	0	0	0	0	0	0	0	0	0	0	0	0	0	0	0	0	0	0	0	0	0	0	0	0	79	0	57	28	248
0902c0ed9faa5a1ddb5946c80764f9b7	0	0	0	0	0	65	0	0	11	6	91	0	9	0	0	0	0	0	0	0	0	0	0	52	0	0	0	0	0	0	0	0	0	0	0	0	30
0902e416f3b032e73a4abe343ade0a54	0	0	0	0	0	0	0	0	0	0	0	0	0	0	0	0	0	0	0	0	0	0	54	141	0	0	68	121	91	182	844	182	279	96	100	171	1444
091203d5aa6ba188988b952204c0df48	0	0	0	0	0	0	0	0	0	0	0	0	0	0	0	0	0	0	0	0	0	0	0	0	0	0	0	0	0	0	15	0	16	0	36	0	24
0977741d65b6260d6889dfb5cdaabfbd	0	0	0	0	0	0	0	0	0	0	0	0	0	0	0	0	0	0	0	0	0	0	0	0	0	0	0	10	0	0	0	0	0	208	0	0	0
09aa4c1ccc9ea8df2402e9b1fb7c3473	0	0	0	0	0	0	0	0	0	0	0	0	0	0	0	0	0	0	0	0	0	0	0	0	0	0	0	0	0	0	0	0	0	52	0	0	0
09ba569d4d0c5347cfe9f624e55146da	0	0	0	0	0	0	0	0	0	0	0	0	0	0	0	0	0	0	0	0	0	0	0	80	21	190	0	56	0	49	19	0	19	263	1	3	0
09c7887f019573057ddde08f0893c46e	0	0	0	0	0	0	0	0	0	0	0	0	0	0	0	0	0	0	0	0	0	0	19	0	35	0	25	0	0	33	0	0	0	13	0	0	20
09ec9860c140194fc3c1b82eb294c78d	0	0	0	0	0	0	0	0	0	0	0	0	0	0	0	0	0	0	0	0	0	0	0	0	0	0	0	0	0	0	0	21	0	0	25	14	0
09f90b216ed5f646d09d9582e5ab75c5	0	0	0	0	0	0	0	0	0	0	0	0	0	0	0	0	0	0	0	0	0	0	0	20	0	0	0	0	0	0	0	0	0	0	0	32	0
0a092736cfb8d2b6ff6617e44bb2e1f9	0	0	0	0	0	0	0	0	0	0	0	0	0	0	0	0	0	0	0	0	0	0	67	0	43	29	50	89	0	111	0	0	33	112	0	99	0
0a101a73fe2489e8f07088e84751c64e	0	0	0	0	0	0	0	0	0	0	0	0	0	0	0	0	0	0	0	0	0	0	0	0	0	0	0	17	0	0	88	0	0	0	37	0	0
0a2d5656d26d2db42cdefdc0bcc33fb5	0	0	0	0	0	0	0	0	0	0	0	0	0	0	0	0	0	0	0	0	0	0	0	0	0	0	0	0	0	0	0	0	0	0	0	76	0
0a5cd7912dccb4036ead88bf5525852e	0	0	0	0	0	0	0	0	0	0	0	0	0	0	0	0	0	0	0	0	0	0	0	0	0	0	0	0	0	0	0	0	0	0	44	11	0
0a65a06227968986a22af092a54566ba	0	0	0	0	0	0	0	0	0	0	0	0	0	0	0	0	0	0	0	0	0	0	0	0	0	0	0	12	0	0	16	27	0	0	18	10	1
0a6f35902496a6322bab392bc3bed92a	0	0	0	0	0	0	0	0	0	0	0	0	0	0	0	0	0	0	0	0	0	0	0	0	0	38	0	0	0	0	44	30	27	0	14	0	289
0a78c9ce2a9d1c99d94496dcd0be1a32	0	0	0	0	0	0	0	0	0	0	0	0	0	0	0	0	0	0	0	0	0	0	0	0	0	25	0	0	0	0	26	0	0	0	0	0	0
0ad89839d1a965a8122cdae2a6868827	0	0	0	0	0	0	0	0	0	0	0	0	0	0	0	0	0	0	0	0	0	0	0	29	43	0	0	0	22	0	25	0	0	37	0	0	194
0adecf3d97a2700e3c2ccf786e9e46d0	0	0	0	0	0	0	0	0	0	0	0	0	0	0	0	0	0	0	0	0	0	0	0	0	0	0	21	75	0	0	0	0	0	0	0	0	0
0aeb818a10f455595409f079fbcc8a49	0	0	0	0	0	0	0	0	0	0	0	0	0	0	0	0	0	0	0	0	0	0	12	0	4	6	0	75	29	0	0	0	0	21	12	14	0
0af20dd106697087c859d7e1479133a5	0	0	0	0	0	0	0	0	0	0	0	0	0	0	0	0	0	0	0	0	0	0	0	0	55	0	0	20	0	0	0	0	0	40	0	0	35
0afcb939f62a183f458ab9d1d32c0573	0	0	0	0	0	0	0	0	0	0	0	0	0	0	0	0	0	0	0	0	0	0	0	0	0	0	0	0	0	0	222	28	63	0	0	64	789
0b3331daf1d56cec6a8a6d23003ed5ad	0	0	0	0	0	0	0	0	0	0	0	0	0	0	0	0	0	0	0	0	0	0	0	0	0	0	0	0	0	0	105	21	0	0	0	0	0
0b69bab76cbcbd90e760310f2ebd73c5	0	0	0	0	0	0	0	0	0	0	0	0	0	0	0	0	0	0	0	0	0	0	0	0	0	0	0	0	0	0	0	0	0	331	0	0	0
0b8f2fd089b3a934ee7de6cd73f70d8c	0	0	0	0	0	0	0	0	0	0	0	0	0	0	0	0	0	0	0	0	0	0	0	43	0	0	27	0	0	0	0	0	0	0	0	0	80
0b9065920ac56e32ab03c32945e77d5d	0	0	0	0	0	0	0	0	0	0	0	0	0	0	0	0	0	0	0	0	0	0	0	0	0	40	75	35	0	0	0	0	0	0	0	1	0
0bae0defe3cd6b89e80dbd5b1fd4e274	0	0	0	0	0	0	0	0	0	0	0	0	0	0	0	0	0	0	0	0	0	0	0	45	100	76	68	204	27	90	0	0	0	231	0	53	21
0bb524849ba6b0d783e89369a81758e0	0	0	0	0	0	0	0	0	0	0	0	0	0	0	0	0	0	0	0	0	0	0	0	0	0	0	0	0	0	0	0	0	0	15	66	0	24
0bc60cc2ca8f2aecb074e350932137d4	0	0	0	0	0	0	0	0	0	0	0	0	0	0	0	0	0	0	0	0	0	0	0	0	0	0	107	69	0	0	0	0	0	0	0	0	0
0c085437d61f1521772e4e8aa12856f1	0	0	0	0	52	0	59	150	15	0	80	0	14	47	0	0	0	0	0	0	0	0	0	0	0	0	0	0	0	0	0	0	0	0	0	0	0
0c14684a2b47dcf30735b5f106e09352	0	0	0	0	0	0	0	0	0	0	0	0	0	0	0	0	0	0	0	0	0	0	0	0	67	0	0	0	0	0	0	0	0	44	0	0	0
0c1f1a20ad97435c8943b66a459d9eda	0	0	0	0	0	0	0	0	0	0	0	0	0	0	0	0	0	0	0	0	0	0	8	0	0	24	17	62	0	10	0	0	0	0	0	13	0
0c4ca5133add8c3c9f116692a245d58a	0	0	0	0	0	0	0	0	0	0	0	0	0	0	0	0	0	0	0	0	0	0	0	16	0	0	0	31	0	0	0	0	0	8	25	13	0
0c713ed7b2930f3e79090e9bf50ca48a	0	0	0	0	0	19	54	75	71	142	51	0	34	0	0	0	0	0	0	0	0	0	0	0	0	0	0	0	0	0	0	0	0	0	0	0	0
0c79a2d17517e3f498534527d51794dc	0	0	0	0	0	0	0	0	0	0	0	0	0	0	0	0	0	0	0	0	0	0	0	0	177	58	0	0	0	76	0	0	0	0	0	0	47
0c8ccdf9d6e71c82814bc07883b425a9	0	0	0	0	0	0	0	0	0	0	0	0	0	0	0	0	0	0	0	0	0	0	15	0	0	105	0	0	0	9	0	0	0	11	61	0	17
0c9e1aff53d6a84861ddae6439652933	0	0	0	0	0	0	0	0	0	0	0	0	0	0	0	0	0	0	0	0	0	0	0	0	0	0	27	0	0	0	147	0	0	25	33	0	0
0cb0a5da114a8df1cb2ebf3fa6946f0e	0	0	0	0	0	859	166	180	6	107	253	0	148	0	55	0	0	0	6	0	0	0	0	167	60	0	0	0	0	0	103	41	51	0	38	44	129
0cd86b6c9a8b250d9d3e9c7e66775523	0	0	0	0	0	0	0	0	0	0	0	0	0	0	0	0	0	0	0	0	0	0	0	0	103	55	72	0	22	0	0	0	0	0	0	0	20
0cf772968755495ef8e224e4c5d15460	0	0	0	0	0	0	0	0	0	0	0	0	0	0	0	0	0	0	0	0	0	0	18	0	109	0	28	45	0	27	0	0	0	33	0	0	0
0d28eed1eef6c1259db246ef989c2558	0	0	0	0	75	0	51	45	1351	0	0	0	0	0	0	0	0	0	0	0	0	0	0	0	24	18	35	28	26	18	0	0	0	351	0	12	34
0d357ffb6da6c005ee88a2dff7030508	0	0	0	0	0	0	0	0	0	0	0	0	0	0	0	0	0	0	0	0	0	0	12	0	0	16	0	0	13	0	0	0	65	23	0	30	112
0d41fa3b67ea8a3d311094998f3b0b43	0	0	0	0	0	0	0	0	0	0	0	0	0	0	0	0	0	0	0	0	0	0	0	0	0	0	0	0	57	0	23	15	29	23	14	0	10
0d5f09db85a85867d0d60014e85cd77a	0	0	0	0	0	0	0	0	0	0	0	0	0	0	0	0	0	0	0	0	0	0	0	717	326	161	0	0	0	10	60	63	7	0	47	26	154
0d8c87d002aec985ad185f3dc3c16396	0	0	0	0	0	0	0	0	0	0	0	0	0	0	0	0	0	0	0	0	0	0	0	0	19	0	25	27	0	0	0	0	0	0	0	0	0
0dad2a3b4a9f2647d31f5b02b95a0f1e	0	0	0	0	0	0	0	0	0	0	0	0	0	0	0	0	0	0	0	0	0	0	0	0	75	0	0	0	0	0	0	0	43	70	0	0	23
0dc7a6459088252d99af9a92a0c9b89a	0	0	0	0	0	0	0	0	0	0	0	0	0	0	0	0	0	0	0	0	0	0	44	0	0	17	12	0	11	0	0	0	0	0	6	0	31
0dcf65b366005294a7c0dcf917ea31ee	0	0	0	0	0	0	0	0	0	0	0	0	0	0	0	0	0	0	0	0	0	0	0	0	0	0	0	0	0	0	17	15	21	0	0	0	0
0dd9d8bf67a00f9095179935e0330736	0	0	0	0	0	0	0	0	0	0	0	0	0	0	0	0	0	0	0	0	0	0	0	0	27	23	14	0	0	25	0	0	45	0	0	23	102
0df8b1feea7deda9269ec08b0e2276c7	0	0	0	0	0	0	0	0	0	0	0	0	0	0	0	0	0	0	0	0	0	0	0	0	0	0	43	0	0	0	41	48	24	0	28	80	47
0e0a13dd2118cabadc46d7714e702f75	0	0	0	0	0	0	0	0	0	0	0	0	0	0	0	0	0	0	0	0	0	0	0	60	0	0	0	0	22	0	0	17	0	0	0	0	126
0e26507668329b69321c21b8c4e694d0	0	0	0	0	0	0	0	0	0	0	0	0	0	0	0	0	0	0	0	0	0	0	0	0	0	0	0	30	0	0	96	89	30	23	49	32	45
0e4cb2f6daf9d0216e2ea46d381e010f	0	0	0	0	0	0	0	0	0	0	0	0	0	0	0	0	0	0	0	0	0	0	114	20	0	0	0	0	0	0	0	0	0	0	0	0	0
0e5df500955131def64adfe9150d2b10	0	0	0	0	0	0	0	0	0	0	0	0	0	0	0	0	0	0	0	0	0	0	0	32	87	108	7	5	0	0	0	0	0	0	9	0	18
0e8d9860d6a7ea64f82db8ae93f4e116	0	0	0	0	0	0	0	0	0	0	0	0	0	0	0	0	0	0	0	0	0	0	0	0	0	0	0	0	0	0	0	0	0	0	0	0	348
0e8ebaf715d77f8105bec53c356803b5	0	0	0	0	0	0	0	0	0	0	0	0	0	0	0	0	0	0	0	0	0	0	0	12	0	0	0	58	0	0	0	0	198	0	0	0	0
0ed5709edd71b1318afdfc0e0f99294f	4	0	0	0	3	0	0	0	0	0	0	0	0	0	0	0	0	0	0	5	10	0	0	0	0	0	0	0	0	0	0	0	0	0	0	0	0
0ed8cbfa611ecee9a5994351a805c74f	0	0	0	0	0	0	0	0	0	0	0	0	0	0	0	0	0	0	0	0	0	0	0	0	0	0	0	0	0	0	0	0	0	0	0	0	134
0ef415c70697e4d09daa0d43ad4c810c	0	0	0	0	0	0	0	0	0	0	0	0	0	0	0	0	0	0	0	0	0	0	0	0	0	0	0	0	0	0	0	35	0	0	0	32	0
0f0860cae3d2725738d30b556253381c	0	0	0	0	0	0	0	0	0	0	0	0	0	0	0	0	0	0	0	0	0	0	0	0	31	0	0	13	0	17	0	0	16	0	0	0	15
0f12b792244f688d99740f37a8f3c0e4	0	0	0	0	0	0	45	27	0	16	0	0	15	0	0	0	0	0	0	0	0	0	0	0	0	0	0	0	0	16	133	53	105	38	0	0	287
0f71754a6a68b323e7be45e54781397c	0	0	0	0	0	0	0	0	0	0	0	0	0	0	0	0	0	0	0	0	0	0	0	0	0	13	11	29	0	0	0	0	0	0	0	0	0
0f926f7ff1242d4d010699e48995fe8a	0	0	0	0	0	0	0	0	0	0	0	0	0	0	0	0	0	0	0	0	0	0	0	0	0	0	0	0	0	0	40	36	27	0	27	0	70
0f985e7ef2b406c6c27193c87f40a202	0	0	0	0	0	0	0	0	0	0	0	0	0	0	0	0	0	0	0	0	0	0	0	54	0	0	0	0	19	0	140	0	0	0	0	36	16
0fa8d5e72509a0d7c2a5cb52773ce851	0	0	0	0	0	0	0	0	0	0	0	0	0	0	0	0	0	0	0	0	0	0	0	0	92	0	0	0	0	0	0	0	0	0	0	0	0
0fce58e7686c36cc4ceaa539fea3e983	0	0	0	0	0	0	0	0	0	0	0	0	0	0	0	0	0	0	0	0	0	0	0	55	5	0	0	19	0	0	0	0	0	0	0	0	0
0ff0f0f84c998ec0a82a976286f3f1ff	0	0	0	0	0	0	0	0	0	0	0	0	0	0	0	0	0	0	0	0	0	0	0	0	0	0	0	0	0	0	0	0	59	0	0	0	0
0ff5c7dfaf09eb1ff845acdd0037f89d	0	0	0	0	0	0	0	0	0	0	0	0	0	0	0	0	0	0	0	0	0	0	0	0	0	0	30	0	0	44	15	0	0	0	22	0	0
10029639e8fd4da242e63224d74e1af9	0	0	0	0	0	0	0	0	0	0	0	0	0	0	0	0	0	0	0	0	0	0	13	23	0	0	0	0	0	0	7	0	5	0	1	25	25
101b9f437e4057c0c2088dc32d37da09	0	0	0	0	0	0	0	0	0	0	0	0	0	0	0	0	0	0	0	0	0	0	0	0	0	0	0	0	0	0	0	0	0	0	0	0	78
102b9c25c39067f4d8711b9a5089823a	0	0	0	0	0	0	0	0	0	0	0	0	0	0	0	0	0	0	0	0	0	0	0	30	107	41	49	93	0	3	0	0	7	597	18	0	49
10675dfb7ad1e6533acba70ae23ccc16	0	0	0	0	0	0	0	0	0	0	0	0	0	0	0	0	0	0	0	0	0	0	0	0	0	0	38	0	0	0	0	0	0	0	0	0	49
1088b7b9a420fb519d49d7ee9c430654	0	0	0	0	0	0	0	0	0	0	0	0	0	0	0	0	0	0	0	0	0	0	0	0	0	0	0	0	0	0	0	0	0	0	0	57	0
10b0ee842bd2a266f2ed278a514f2535	0	0	0	0	5	12	0	21	42	0	84	0	42	0	134	0	0	0	0	0	0	0	0	23	135	95	48	0	54	36	120	114	55	0	111	35	761
10b43047fae4ebdec50b7b3808d02405	0	0	0	0	0	0	0	0	0	0	0	0	0	0	0	0	0	0	0	0	0	0	0	0	0	0	0	0	0	0	0	0	0	0	134	0	0
10dd1d0fd8b2c34abe51e941db521806	0	0	47	0	0	12	0	13	0	0	0	0	0	0	0	0	7	28	0	0	0	0	16	106	20	22	0	0	27	0	0	0	0	0	0	17	36
10e008caf51f98371e1c57e9454a05de	0	0	0	0	0	0	0	0	0	0	0	0	0	0	0	0	0	0	0	0	0	0	0	0	0	0	0	0	0	0	0	0	0	0	0	52	521
110288411e2bf868fb1dbcf246b33be6	0	0	0	0	0	0	0	0	0	0	0	0	0	0	0	0	0	0	0	0	0	0	0	66	76	64	6	13	0	0	172	41	31	0	0	119	90
117d036811df018c5fe92dd9d8c8a264	0	0	0	0	0	0	0	0	0	0	0	0	0	0	0	0	0	0	0	0	0	0	0	0	0	0	0	70	0	0	0	0	0	0	0	0	0
119353ad664a16040dbec85bef56a303	0	0	0	0	0	0	0	0	0	0	0	0	0	0	0	0	0	0	0	0	0	0	0	0	5	0	0	0	24	0	0	0	0	0	39	0	0
11b22b02269848371ce04d171604a501	0	0	0	0	0	0	0	0	0	0	0	0	0	0	0	0	0	0	0	0	0	0	0	0	0	0	0	0	0	0	0	0	0	0	0	0	54
11b4b8ddf11b6a2c7ffd15c33018b46a	0	0	0	0	0	0	0	0	0	0	0	0	0	0	0	0	0	0	0	0	0	0	0	0	0	0	0	0	0	0	16	105	145	0	21	0	15
11ccfe758c8c9221fa950d11f1ffa4c3	0	0	0	0	0	0	0	0	0	0	0	0	0	0	0	0	0	0	0	0	0	0	0	0	0	0	0	0	0	0	0	0	0	47	0	19	0
11e2bac8728e00eb228df39d5b3aff76	0	0	0	0	0	0	0	0	0	0	0	0	0	0	0	0	0	0	0	0	0	0	0	0	0	0	0	32	0	0	0	0	0	0	19	0	0
12494afe20117cf78496c608915d03e5	0	0	0	0	0	0	0	0	0	0	0	0	0	0	0	0	0	0	0	0	0	0	0	0	20	0	0	21	37	0	0	0	27	17	32	0	11
124d1e601e924a47ed1021185e2d9ff2	0	0	0	0	0	530	0	0	29	0	263	0	112	0	16	0	0	0	0	0	0	0	37	691	64	276	0	56	0	0	83	84	110	0	110	0	182
125196c9e7677f3efd25d7afe431ede9	0	0	0	0	0	0	0	0	0	0	0	0	0	0	0	0	0	0	0	0	0	0	0	0	0	0	46	17	23	0	0	0	0	0	0	0	0
128c6db01ea1ae59d077e15305b2f93c	0	0	0	0	0	0	0	0	0	0	0	0	0	0	0	0	0	0	0	0	0	0	12	0	0	0	156	18	8	8	0	0	0	8	0	0	0
12ca63dad6412ada454d5473c9df7e2a	0	0	0	0	0	0	0	0	0	0	0	0	0	0	0	0	0	0	0	0	0	0	0	0	0	0	50	130	0	0	0	0	0	0	0	0	0
12d7a48925d3ba75bf4fc3d51c306bb9	0	0	0	0	0	0	0	0	0	0	0	0	0	0	0	0	0	0	0	0	0	0	0	0	0	0	0	0	0	0	0	0	0	0	0	0	65
12d82089834779afbf13085a45552db0	0	0	0	0	0	0	0	0	0	0	0	0	0	0	0	0	0	0	0	0	0	0	0	20	48	0	0	0	0	0	0	0	0	0	0	0	0
12e9fdf061c92949f542434ef14f73ba	0	0	0	0	0	0	0	0	0	0	0	0	0	0	0	0	0	0	0	0	0	0	0	0	0	0	0	0	0	0	0	7309	0	56	0	0	0
12f286a77496de3560653c1455a1e377	0	0	0	0	0	0	0	0	0	0	0	0	0	0	0	0	0	0	0	0	0	0	0	0	0	0	37	0	0	11	0	0	0	22	0	0	0
12f29834f4b43456f04fdffd23e4b828	0	0	0	0	0	0	0	0	0	0	0	0	0	0	0	0	0	0	0	0	0	0	0	0	0	0	0	0	0	204	0	0	0	1326	0	0	0
13150e90ef2364731c1c563332e4e0e6	0	0	0	0	0	476	52	95	0	0	0	0	0	0	197	0	7	0	0	0	0	0	0	143	0	101	17	0	0	0	198	31	85	0	0	34	360
1316d91de0f57eefaa768c3ebd5e1485	0	0	0	0	0	0	0	0	0	0	0	0	0	0	0	0	0	0	0	0	0	0	0	7	13	0	0	0	0	0	0	0	0	0	0	0	32
132bb69f973235ad2e12ef7d2efcc4fc	0	0	0	0	0	0	0	0	0	0	0	0	0	0	0	0	0	0	0	0	0	0	0	0	0	20	0	0	43	0	0	23	0	0	0	0	91
133f65d39b07d552fcf43ce036f9220c	0	0	0	0	0	0	0	0	0	0	0	0	0	0	0	0	0	0	0	0	0	0	0	0	0	19	0	11	12	19	32	48	31	45	15	0	31
135bb6a44849855e93675756768f3709	0	0	0	0	0	0	0	0	0	0	0	0	0	0	0	0	0	0	0	0	0	0	21	142	81	55	31	17	20	0	0	0	26	28	14	151	77
138a665b1eb274d61da08952687b468a	0	0	0	0	0	0	0	0	0	0	0	0	0	0	0	0	0	0	0	0	0	0	34	36	30	0	0	0	0	23	0	0	12	0	0	0	0
13944d50078d3e0201a027a4ef892a16	0	0	0	0	0	0	0	0	0	0	0	0	0	0	0	0	0	0	0	0	0	0	7	21	0	5	22	0	0	0	0	0	0	0	0	0	0
139735845b41d7815f0d6eb7bc03cdf4	0	0	0	0	0	0	0	0	0	0	0	0	0	0	0	0	0	0	0	0	0	0	0	26	19	0	0	0	0	0	36	30	33	0	0	0	45
13a24c7623970ad78fb4453447189732	0	0	0	0	0	0	0	0	0	0	0	0	0	0	0	0	0	0	0	0	0	0	0	0	4	9	0	4	206	0	0	0	0	0	0	68	0
13a799d9a839ed4037596f20347b8bf0	0	0	0	0	0	0	0	0	0	0	0	0	0	0	0	0	0	0	0	0	0	0	0	26	43	0	0	0	0	0	44	0	23	9	14	57	30
13c9ec57a5818f31b8d202b8a074a374	0	0	0	0	0	0	0	0	0	0	0	0	0	0	0	0	0	0	0	0	0	0	0	42	0	0	0	0	0	0	35	0	0	0	0	12	93
141b87e6728401ebda74811d0ba1fd70	0	0	0	0	0	0	0	0	0	0	0	0	0	0	0	0	0	0	0	0	0	0	28	273	0	0	0	73	0	59	0	0	0	0	162	0	0
1423441111daee8c63b5966f2f8aa6f6	0	0	0	0	0	0	0	0	0	0	0	0	0	0	0	0	0	0	0	0	0	0	0	0	0	0	0	0	0	0	0	0	0	0	95	0	239
1437be1539a298e5af55e1e367b5788d	0	0	0	0	0	0	0	0	0	0	0	0	0	0	0	0	0	0	0	0	0	0	0	0	0	0	0	0	0	0	0	29	0	0	47	0	42
143e2a7036bb1ce6adea44a036798a05	0	0	0	0	0	0	0	0	303	0	37	77	87	44	167	60	0	0	0	0	0	0	83	66	0	0	104	0	0	87	198	93	88	237	134	128	969
1453384b3d5902573849f3127cb6b2e2	0	0	0	0	0	0	0	0	0	0	0	0	0	0	0	0	0	0	0	0	0	0	11	122	38	6	35	20	0	0	0	0	0	69	13	0	108
1455f3266c5954c2a5d908d6219d4e93	0	0	0	0	0	0	0	0	0	0	0	0	0	0	0	0	0	0	0	0	0	0	0	0	0	10	0	0	0	0	9	0	0	0	0	10	33
14653aeaa9c0cb460d2ef9c66c4f357f	0	0	0	0	0	0	7	59	37	0	47	0	0	0	0	0	0	0	0	0	0	0	0	0	88	0	35	66	0	0	0	0	40	0	0	14	0
1476979518c6067755ca618a0540a66c	0	0	0	0	0	0	0	0	0	0	0	0	0	0	0	0	0	0	0	0	0	0	0	0	0	48	6	21	3	19	34	8	21	0	0	44	84
14972b2ff39efe745c3c3a67634906cb	0	0	0	0	0	0	0	0	0	0	0	0	0	0	0	0	0	0	0	0	0	0	0	0	58	0	0	0	173	0	0	0	0	0	0	0	254
14a63188373ab7c060eaecc0829ea80d	0	0	0	0	0	0	0	0	0	0	0	0	0	0	0	0	0	0	0	0	0	0	0	0	0	0	0	0	0	0	20	0	96	0	0	0	0
152fab8f01b81d65e95643d63d184f99	0	0	0	0	0	0	0	0	0	0	0	0	0	0	0	0	0	0	0	0	0	0	0	0	0	0	0	0	0	62	58	0	0	0	0	0	75
1533ffff87934866dccd805b808c63cd	0	0	0	0	0	0	0	0	0	0	0	0	0	0	0	0	0	0	0	0	0	0	0	0	0	26	7	49	0	0	0	0	0	0	0	6	25
156beb3803b0f1ebdb7e8ce25e7d723a	0	0	0	0	0	0	0	0	0	0	0	0	0	0	0	0	0	0	0	0	0	0	0	43	0	0	0	0	0	0	0	0	0	0	0	0	23
15979b369b107da8ea2c520c529107dc	0	0	0	0	0	0	0	0	0	0	0	0	0	0	0	0	0	0	0	0	0	0	0	0	0	13	0	0	0	0	21	0	0	0	16	0	0
15c67228f93dae2189d33343810d9d74	0	0	0	0	0	0	0	0	0	0	0	0	0	0	0	0	0	0	0	0	0	0	1	0	0	0	0	0	0	32	22	29	4	0	34	0	45
15c7044384a3c0d9873a914003c855f0	0	0	0	0	0	0	0	0	0	0	0	0	0	0	0	0	0	0	0	0	0	0	0	0	81	0	0	0	10	0	0	0	0	0	0	0	0
15ce3ead6b114cde792fd0cdcb879524	0	0	0	0	0	0	0	0	0	0	0	0	0	0	0	0	0	0	0	0	0	0	0	0	0	0	0	0	0	0	42	0	0	0	0	0	37
15dce6aede1076d30a112f1dd7d216e9	0	0	0	0	0	0	0	0	0	0	0	0	0	0	0	0	0	0	0	0	0	0	154	197	377	21	126	0	15	65	271	17	38	0	0	0	40
15fa8c0f07ba26bf2d8b3a791b929129	0	0	0	0	0	0	0	0	0	0	0	0	0	0	0	0	0	0	0	0	0	0	0	0	0	0	0	0	0	0	0	0	0	0	0	0	67
1601ba87b4b885d8581e74aa5f52435a	0	0	0	0	0	0	0	0	0	0	0	0	0	0	0	0	0	0	0	0	0	0	0	16	20	0	27	24	0	20	28	0	0	17	25	23	0
160d2fc5aac988888739e5d91ad7b62e	0	0	0	0	0	0	0	0	0	0	0	0	0	0	0	0	0	0	0	0	0	0	0	0	10	39	0	39	0	0	0	0	0	0	0	0	0
1619a2bdf616bea88fd2af18c5aa13e4	0	0	0	0	0	0	0	0	0	0	0	0	0	0	0	0	0	0	0	0	0	0	7	0	0	0	28	0	0	0	0	0	0	29	0	0	0
163343066d65c93d22bf9af264dd8b6f	0	0	0	0	0	0	0	0	0	0	0	0	0	0	0	0	0	0	0	0	0	0	0	2	0	0	0	1	0	0	110	0	82	1	78	2	0
1649c806374ca75f5e34dda37e7670e1	0	0	0	0	0	0	0	0	0	0	0	0	0	0	0	0	0	0	0	0	0	0	0	0	0	0	0	0	0	0	0	3	0	0	131	0	30
164c33fe4b971abae6976105c0a7fccb	0	0	0	0	0	0	0	0	0	0	0	0	0	0	0	0	0	0	0	0	0	0	0	0	0	0	0	0	0	0	0	0	0	0	0	0	51
168a968ffeaf532e56e210a93505825e	0	0	0	0	142	0	0	108	662	0	90	0	132	25	0	0	0	0	0	0	0	0	0	0	0	20	12	0	50	19	71	50	0	0	0	32	0
169ec789054d62bd25107338ae4d1e01	0	0	0	0	0	0	0	0	0	0	0	0	0	0	0	0	0	0	0	0	0	0	17	17	0	19	0	0	0	0	0	0	0	0	0	0	0
16a1b5b5a5ac2f4814b652f5e755d233	0	0	0	0	0	0	0	0	0	0	0	0	0	0	0	0	0	0	0	0	0	0	0	528	0	22	116	38	0	0	0	0	7	173	0	17	0
16cda4bcc0db97fec1553fd810ad9722	0	0	0	0	0	0	0	0	0	0	0	0	0	0	0	0	0	0	0	0	0	0	0	0	34	0	0	0	0	0	0	0	0	28	0	0	0
16cda5a961edb5985617053babcde01c	0	0	0	0	0	0	0	0	0	0	0	0	0	0	0	0	0	0	0	0	0	0	0	0	0	0	195	561	0	0	0	0	0	0	0	0	0
16f33dc0fd5ff1b9926bd069be2acf14	0	0	0	0	0	0	0	0	0	0	0	0	0	0	0	0	0	0	0	0	0	0	0	35	0	43	0	0	0	0	0	39	0	0	0	0	32
1712836b472b99cf4c23c654e4504d49	0	0	0	321	6	11	0	0	8	0	0	0	0	18	0	0	0	0	0	0	0	0	3	0	0	0	0	0	0	0	0	0	0	7	0	0	48
172a17c4d1c0c42a44eac7bf9b01ef21	0	0	0	0	0	0	0	0	0	0	0	0	0	0	0	0	0	0	0	0	0	0	0	0	53	0	0	0	0	0	0	35	0	0	0	8	0
172a483507d4d5f19a1024fcc7a48aeb	0	0	0	0	0	0	0	0	0	0	0	0	0	0	0	0	0	0	0	0	0	0	0	27	235	0	141	0	0	0	0	0	0	137	0	0	0
1730edfc9c5f71153aad7e01ddf21bb1	0	0	0	0	0	0	0	0	0	0	0	0	0	0	0	0	0	0	0	0	0	0	0	0	0	0	16	0	0	0	51	0	42	0	0	149	233
1750e1f94d15ae376b38908e14e682c6	0	0	0	0	0	0	0	0	0	0	0	0	0	0	0	0	0	0	0	0	0	0	0	0	0	0	19	0	0	0	0	0	0	0	0	10	42
175154d24b75a471787601b5a9b0c4f1	0	0	0	0	0	0	0	0	0	0	0	0	0	0	0	0	0	0	0	0	0	0	0	0	0	0	0	0	0	27	42	0	62	0	0	43	67
1755d4f1c3ca17deb74f9b8a87512e6f	0	0	0	0	0	0	0	0	0	0	0	0	0	0	0	0	0	0	0	0	0	0	278	0	0	87	137	258	0	51	0	0	0	0	0	21	0
1761cbf01442404c70f88a478321e40f	0	0	0	0	0	76	30	59	44	0	0	0	33	0	0	0	0	0	0	0	0	0	53	0	55	50	0	26	0	41	0	0	0	28	67	0	0
1767697f70278a16cdf7c7c2ebdf4d07	0	0	0	0	0	0	0	0	0	7	0	11	0	0	0	10	16	0	0	0	16	4	0	0	0	0	0	0	0	0	0	0	0	0	0	0	0
1791d72387eccc1ba721035cf4d32934	0	0	0	0	0	0	0	0	0	0	0	0	0	0	0	0	0	0	0	0	0	0	203	0	0	2	0	0	5	41	0	0	10	71	0	9	2
179912851ca778a0aadd937611024667	0	0	0	0	0	0	0	0	0	0	0	0	0	0	0	0	0	0	0	0	0	0	0	0	0	0	0	0	0	0	0	0	0	78	0	0	0
17a3333ee0c493a318b5b2d91619601c	0	0	0	0	0	0	0	0	0	0	0	0	0	0	0	0	0	0	0	0	0	0	0	59	0	8	41	0	0	0	0	0	0	0	0	0	0
17cce3bdef8c6d1a4315238ba6040a6a	0	0	0	0	0	0	0	0	0	0	0	0	0	0	0	0	0	0	0	0	0	0	22	7	4	12	5	5	10	0	0	0	0	0	12	6	0
17fd7d889f7d64d57a070a6820a0afee	0	0	0	0	0	0	0	0	0	0	0	0	0	0	0	0	0	0	0	0	0	0	35	127	27	112	0	53	0	34	24	0	0	26	12	0	12
181e44a201a2e29059a405848cf9ac5d	0	0	0	0	0	0	0	0	0	0	0	0	0	0	0	0	0	0	0	0	0	0	0	0	0	0	0	2	0	0	0	0	0	73	0	0	0
1862520351a3fb6eb517d701e6def514	0	0	0	0	0	0	0	0	0	0	0	0	0	0	0	0	0	0	0	0	0	0	0	0	25	40	0	35	0	0	0	0	0	12	0	0	0
186c697347e77ac73ea5eb37f286eb48	0	0	0	0	0	0	0	0	0	0	0	0	0	0	0	0	0	0	0	0	0	0	0	19	0	0	40	137	0	43	0	0	0	0	48	0	115
1873a676e9f10d7266e9ef0be14c36f2	0	0	0	0	0	0	0	0	0	0	0	0	0	0	0	0	0	0	0	0	0	0	0	0	23	0	0	0	0	0	23	0	18	0	51	0	24
18a438c74f6b6c39420f2ef863e83ce4	0	0	0	0	0	0	0	0	0	0	0	0	0	0	0	0	0	0	0	0	0	0	0	0	0	0	0	0	0	0	0	0	26	0	0	0	35
18acc531ee734ef8e330ac31a009acca	0	0	0	0	0	0	0	0	0	0	0	0	0	0	0	0	0	0	0	0	0	0	0	0	0	0	0	0	0	0	0	0	0	0	0	0	96
18bfa49954833aad4f9d368b08a25de3	0	0	0	0	0	0	0	0	0	0	0	0	0	0	0	0	0	0	0	0	0	0	0	192	348	51	45	0	0	0	0	0	0	0	0	66	0
18fa35a56a0796268aabf6e71e13a452	0	0	0	0	5	0	8	75	46	0	86	0	8	0	0	0	0	0	0	0	0	0	0	0	0	0	0	0	0	0	0	0	0	0	0	0	0
193f010671a291f4b351e6b17c13425e	0	0	0	0	0	0	0	0	0	0	0	0	0	0	0	0	0	0	0	0	0	0	0	0	0	0	0	0	0	0	130	0	0	0	0	0	0
1946dd5bce81c82de23bfbe42d2a06ea	0	0	0	0	0	0	0	0	0	0	0	0	0	0	0	0	0	0	0	0	0	0	4	108	47	0	0	0	20	0	0	0	0	101	0	0	0
195b0f88d4ac5c4337dce26e3eff1cc7	0	0	0	0	0	0	0	0	0	0	0	0	0	0	0	0	0	0	0	0	0	0	0	0	11	0	0	33	0	0	0	0	0	44	0	0	0
196e51fa2df7e71e8439dcae27bb2bcc	0	0	0	0	0	0	0	0	0	0	0	0	0	0	0	0	0	0	0	0	0	0	0	12	0	0	0	0	0	0	73	99	0	0	13	0	0
1989dfb02a7b99d9013a7a10bbbef629	0	0	0	0	0	0	13	37	27	0	0	0	0	34	0	0	15	0	0	0	0	0	21	17	35	0	21	0	23	0	0	17	0	27	43	17	14
19913bccd7de9a118a079025b735d64c	0	0	0	0	0	0	0	0	0	0	0	0	0	0	0	0	0	0	0	0	0	0	93	0	53	0	95	0	0	128	0	0	0	147	0	75	0
19e391634b3e49d131b01961d946e069	0	0	0	0	0	0	0	0	0	0	0	0	0	0	0	0	0	0	0	0	0	0	0	0	0	0	0	0	0	0	0	0	129	0	0	0	0
19f7dd9af578cae11944691a88ca8665	0	0	0	0	0	0	0	0	0	0	0	0	0	0	0	0	0	0	0	0	0	0	0	0	11	0	0	0	0	8	0	0	0	0	0	32	0
19fa2823aaccea7285c8edcf6431f77e	0	0	0	0	0	0	0	0	0	0	0	0	0	0	0	0	0	0	0	0	0	0	0	84	0	0	0	0	0	0	30	45	0	0	12	10	166
1a1f802df6586da646d749687cceb5a6	0	0	0	0	0	0	0	0	0	0	0	0	0	0	0	0	0	0	0	0	0	0	0	26	0	0	0	0	0	0	17	0	56	0	0	0	0
1a2bf680a0c34862d6bb63a1eede1549	0	0	0	0	0	0	0	0	0	0	0	0	0	0	0	0	0	0	0	0	0	0	58	0	0	127	17	0	28	34	0	0	0	69	0	0	36
1a438e013c4d4b6cb0b36723652f27c2	0	0	0	0	0	42	0	7	0	4	40	0	0	4	20	0	0	0	0	0	0	0	0	0	0	0	0	0	0	0	0	0	0	0	0	0	0
1a46325e1eb7bd8e56eed1634be88a8b	46	0	1569	46	3399	7447	6474	5655	13352	266	10751	214	4969	105	5407	0	1478	59	0	86	46	183	269	2323	1395	657	186	385	641	452	1968	570	1699	4858	600	266	4701
1a56729da233f2df9deff810f516ad95	0	0	0	0	0	0	0	0	0	0	0	0	0	0	0	0	0	0	0	0	0	0	0	145	0	0	0	0	0	0	0	0	0	0	0	0	0
1a57c9ee63fd254b6c9aac87cf8b0fe4	0	0	0	0	0	0	0	0	0	0	0	0	0	0	0	0	0	0	0	0	0	0	0	0	16	0	0	0	0	0	63	0	20	0	0	19	37
1a6825201d9021404cd97d7548cd96da	0	0	0	0	0	0	0	0	0	0	0	0	0	0	0	0	0	0	0	0	0	0	0	0	0	0	0	0	0	0	36	0	0	0	0	26	229
1a990a11c18cb495a43deaa8045f6dea	0	0	0	0	0	17	0	0	38	10	52	0	0	0	0	0	0	0	0	0	0	0	0	0	0	0	0	0	0	0	0	0	0	0	0	0	0
1accda3eb2e941c7c99dc93d3c909213	0	0	0	0	0	0	0	0	0	0	0	0	0	0	0	0	0	0	0	0	0	0	0	0	0	0	0	0	0	0	19	0	22	0	30	0	0
1ad4d5e441acd000d499faa423e521ab	0	0	0	0	0	0	0	0	0	0	0	0	0	0	0	0	0	0	0	0	0	0	0	0	0	0	0	0	0	0	0	0	0	0	0	0	183
1add140c0dda49396b213a1a459fb064	0	0	0	0	14	6	0	9	53	55	14	0	9	0	0	0	0	0	0	0	0	0	240	175	221	1059	476	389	465	744	492	91	417	3309	36	436	646
1add99157f1f8d427c2fb5e018bdbfc9	0	0	0	0	0	0	0	0	0	0	0	0	0	0	0	0	0	0	0	0	0	0	0	0	0	0	0	0	0	0	125	8	109	0	0	0	52
1af54d459c84c9473a86652cee24e4b1	0	0	0	0	0	0	0	0	0	0	0	0	0	0	0	0	0	0	0	0	0	0	0	0	0	0	0	0	0	0	54	0	0	0	14	419	0
1b26915d2b2f467085ba21bfe05aba3c	0	0	0	0	0	0	0	0	0	0	0	0	0	0	0	0	0	0	0	0	0	0	22	84	39	48	0	0	55	26	0	19	0	91	0	37	54
1b520c12acdbdd9cd7c1b2e7986c14ec	0	0	0	0	0	16	0	48	21	53	51	0	7	0	15	0	0	0	0	0	0	0	12	297	373	751	270	37	88	513	827	66	410	44	58	728	1213
1b59f9c19179e22b02f0dcdaca6ae70c	0	0	0	0	0	0	0	0	0	0	0	0	0	0	0	0	0	0	0	0	0	0	25	0	0	0	32	0	0	0	0	0	0	0	0	0	0
1b5add458a56f2338cc2aa2c314c36b0	0	0	0	0	0	0	0	0	0	0	0	0	0	0	0	0	0	0	0	0	0	0	12	0	0	0	0	0	0	0	0	15	18	0	25	8	45
1b688d98928ad8ce33475708a9df1783	0	0	0	0	0	0	0	0	0	0	0	0	0	0	0	0	0	0	0	0	0	0	0	0	0	0	0	0	0	0	0	0	0	0	0	57	0
1b7b476edb6a77711877e40c15179507	0	0	0	0	0	0	0	0	0	0	0	0	0	0	0	0	0	0	0	0	0	0	0	0	0	0	30	32	115	0	0	0	0	0	0	0	0
1ba115ff0c946a2d977cff00cfd5268d	0	0	0	0	0	0	6	33	0	46	0	0	0	31	25	0	0	0	0	0	0	0	0	0	0	0	0	0	0	0	0	0	0	0	0	0	0
1bba1588cdc04fe40f5f68213d5f04f5	0	0	0	0	0	0	0	0	0	0	0	0	0	0	0	0	0	0	0	0	0	0	0	53	39	0	0	0	0	0	0	0	16	0	0	0	0
1bbabc18545653ba88d5ae0a6e9c3d48	0	0	0	0	13	29	0	29	25	24	147	0	9	112	110	0	0	0	0	0	0	0	0	0	0	0	0	0	0	0	0	0	0	0	0	0	0
1bd0494fea862ff253686076f6121aa2	0	0	0	0	0	0	0	0	0	0	0	0	0	0	0	0	0	0	0	0	0	0	0	0	0	0	0	0	0	0	18	39	0	0	0	0	0
1bda877141d903bc04109607fb019d9d	0	0	0	0	0	0	0	0	0	0	0	0	0	0	0	0	0	0	0	0	0	0	0	0	68	22	0	0	0	0	13	18	215	26	9	84	145
1bdebf3831192ce873c0366c890734c1	0	0	0	0	0	0	0	0	0	0	0	0	0	0	0	0	0	0	0	0	0	0	0	0	0	0	0	0	0	35	263	0	7	0	0	0	345
1be7499888823d88a73d370dd315aa58	0	0	0	0	0	0	0	0	0	0	0	0	0	0	0	0	0	0	0	0	0	0	0	0	0	0	0	0	0	0	16	0	0	55	0	0	0
1be9a3e46642807b9a478a71be1564b0	0	0	0	0	0	0	0	0	0	0	0	0	0	0	0	0	0	0	0	0	0	0	0	0	0	0	0	0	0	0	0	0	0	0	0	0	54
1c13ee1dead94b2246efb60efac37347	0	0	0	0	0	0	0	0	0	0	0	0	0	0	0	0	0	0	0	0	0	0	0	14	0	0	191	0	49	0	0	0	0	0	0	0	0
1c21af3e12d1e89c55e56d7e4b084f88	0	0	0	0	0	0	0	0	0	0	0	0	0	0	0	0	0	0	0	0	0	0	9	0	0	0	0	0	0	0	141	120	29	0	49	0	262
1c3fc0c429315867d5c2ba12bc8ba225	226	0	0	4	0	0	0	0	0	0	0	17	0	0	0	0	8	3	2655	28	28	0	0	0	0	0	0	0	0	0	0	0	0	0	0	0	0
1c7bd066392919cbb9dbc81efaddc146	0	0	0	0	0	0	0	0	0	0	0	0	0	0	0	0	0	0	0	0	0	0	0	0	0	0	0	0	0	0	0	0	0	0	63	0	0
1c7e340582c7ed9c2fd403d834244de8	0	104	0	0	91	175	506	1100	2957	0	812	19	345	110	401	0	0	0	0	0	0	0	0	0	0	41	0	0	0	49	0	0	0	0	18	0	0
1c92dfc9eeccb841c33149c4c42d38e0	0	0	0	0	0	0	0	0	0	0	0	0	0	0	0	0	0	0	0	0	0	0	14	49	0	0	56	25	0	11	0	0	0	47	13	296	0
1cb24d1c31580df755e9b1483cdd74f7	0	0	0	0	0	0	0	0	0	0	0	0	0	0	0	0	0	0	0	0	0	0	0	1	28	0	0	24	1	0	3	0	0	0	0	0	4
1cc851a1c564151327d425b1d5f15ba1	0	0	0	0	0	0	0	0	0	0	0	0	0	0	0	0	0	0	0	0	0	0	0	39	0	0	0	35	0	0	46	0	0	0	0	0	258
1cf761fdb2c78a3579f2d8c94321806e	0	0	0	0	0	20	11	8	0	0	48	0	6	7	31	0	0	0	0	0	0	0	0	0	0	0	0	0	0	0	0	0	0	0	0	0	0
1d0abd3dfde0b1ab91d0c281c5e0ad12	0	0	0	0	0	0	0	0	0	0	0	0	0	0	0	0	0	0	0	0	0	0	0	0	0	0	0	0	0	0	27	0	0	0	24	0	0
1d13a97ce6814fbb3133aaf1c630b131	0	0	0	0	0	0	0	0	0	0	0	0	0	0	0	0	0	0	0	0	0	0	0	0	0	0	0	0	0	0	14	17	0	0	66	0	0
1d21b2f3d0534e5f8fc850aeda579f5b	0	0	0	0	0	0	0	0	0	0	0	0	0	0	0	0	0	0	0	0	0	0	0	0	0	0	0	11	0	0	17	26	27	0	11	7	16
1d3026ad17d003cadb750b06035960ff	0	0	0	0	0	0	0	0	0	0	0	0	0	0	0	0	0	0	0	0	0	0	0	0	0	0	0	0	0	0	0	0	0	0	0	0	74
1d38504810a1f0fa791c26991d3d320c	0	0	0	0	0	0	0	0	0	0	0	0	0	0	0	0	0	0	0	0	0	0	0	0	0	0	0	40	0	0	0	0	0	0	31	36	0
1d40db2ec71731a8c33e07558cd02d85	0	0	0	0	0	0	0	0	0	0	0	0	0	0	0	0	0	0	0	0	0	0	0	0	194	0	0	0	0	0	0	0	0	0	0	0	0
1d4b4c46c1da9d0358a788aaefa8c085	0	0	0	0	0	0	0	0	0	0	0	0	0	0	0	0	0	0	0	0	0	0	0	0	0	0	0	0	0	0	0	51	0	0	0	0	0
1d5fbdb59d47cd2cb20215673b765b7e	0	0	0	0	0	0	0	0	0	0	0	0	0	0	0	0	0	0	0	0	0	0	34	0	0	0	26	0	45	0	0	0	21	19	0	19	0
1d62875aeb5069422aadb43bd7ac0c26	0	0	0	0	0	0	0	0	0	0	0	0	0	0	0	0	0	0	0	0	0	0	0	0	0	0	0	0	0	0	13	21	76	0	0	62	0
1d85453f5573ca111be4a67c590ca3be	0	0	0	0	0	0	0	0	0	0	0	0	0	0	0	0	0	0	0	0	0	0	0	0	0	0	0	0	0	0	60	0	0	0	236	0	0
1d9a1d8d8440d3aae1200108ca4d703d	0	0	0	0	0	0	0	0	0	0	0	0	0	0	0	0	0	0	0	0	0	0	0	0	0	0	20	143	0	119	0	0	0	227	0	0	0
1da95b4877592200d1bb7139bec6a66e	0	0	0	0	0	240	0	44	96	0	99	0	0	0	0	0	0	0	0	0	0	0	0	299	53	287	297	64	22	234	172	19	80	1115	188	53	35
1e03e033744e166980556c1479ce2f6f	0	0	0	0	0	0	0	0	0	0	0	0	0	0	0	0	0	0	0	0	0	0	0	11	0	0	5	0	6	9	43	41	9	0	9	0	37
1e10d156b2cbb696d55341089f267e7c	0	0	0	0	0	0	0	0	0	0	0	0	0	0	0	0	0	0	0	0	0	0	0	0	0	0	0	25	0	0	0	0	0	0	0	0	46
1e32bcb90d58399362c02ec766d4aea8	0	0	0	0	107	437	32	92	57	0	0	0	0	0	36	0	0	0	0	0	0	0	2090	251	513	486	69	807	490	115	47	43	101	88	20	27	290
1e454eb95b25ef8129dff79c1aa3c9ea	0	0	0	0	0	0	0	0	0	0	0	0	0	0	0	0	0	0	0	0	0	0	0	106	0	0	0	0	0	0	0	25	0	0	0	0	95
1e61d6b8e6e849cbb879f587e3eb90e2	0	0	0	0	0	0	0	0	0	0	0	0	0	0	0	0	0	0	0	0	0	0	0	0	0	0	0	0	0	0	18	0	0	0	0	0	81
1e62690962f2294ecca40390d5dbf2b5	0	0	0	0	0	0	0	0	0	0	0	0	0	0	0	0	0	0	0	0	0	0	0	0	0	0	0	0	0	0	21	85	0	0	0	15	0
1e90c2844f6d8eb17ccaf0736cc3464e	0	0	0	0	0	0	0	0	0	0	0	0	0	0	0	0	0	0	0	0	0	0	22	45	17	92	22	16	0	23	0	0	0	188	0	21	0
1e9ecdca717d0ea4e8b5e9d57b76fc2f	0	0	0	0	0	0	0	0	0	0	0	0	0	0	0	0	0	0	0	0	0	0	0	0	16	5	0	25	0	0	0	0	0	0	0	0	10
1eaa193404a7755f9ac83fa58b9b5e57	0	0	0	0	0	0	0	0	0	0	0	0	0	0	0	0	0	0	0	0	0	0	0	0	0	0	0	0	0	0	3	0	0	0	41	0	38
1ee08e89a5545f0137408bef04ca2894	0	0	0	0	0	0	0	0	0	0	0	0	0	0	0	0	0	0	0	0	0	0	0	0	0	0	0	0	0	0	0	0	0	0	100	0	0
1ee957660e1f2662c219f4484c5b083f	0	0	0	0	0	0	0	0	0	0	0	0	0	0	0	0	0	0	0	0	0	0	18	0	0	0	0	0	0	0	0	0	0	0	0	0	408
1eef33ca901e42b982b2576c05791741	0	0	0	0	0	0	0	0	0	0	0	0	0	0	0	0	0	0	0	0	0	0	101	41	12	0	20	29	21	28	12	0	0	63	0	0	0
1f522b28f8051508e18212c8e9d4f077	0	0	0	0	0	0	0	0	0	0	0	0	0	0	0	0	0	0	0	0	0	0	0	0	0	0	0	0	0	0	0	0	0	0	0	66	17
1f5367a4c52349c77e74041d145a51fa	0	0	0	0	0	0	0	0	0	0	0	0	0	0	0	0	0	0	0	0	0	0	0	0	48	0	0	0	0	0	0	0	0	0	0	0	45
1f637b4f15b680568ead853f83c1cd1b	0	0	0	0	0	0	0	0	0	0	0	0	0	0	0	0	0	0	0	0	0	0	106	0	197	36	0	81	0	45	0	0	0	15	0	29	19
1f71c5a684e3fa65707847c3d5172b53	587	0	0	0	0	0	0	55	22	0	33	64	0	0	0	0	239	138	144	28	60	146	0	0	0	0	0	0	0	0	0	0	0	0	0	0	0
1f7d33464f5acfe1d9c534c3912ebcfc	0	0	0	0	0	0	0	0	0	0	0	0	0	0	0	0	0	0	0	0	0	0	0	10	0	0	0	0	0	0	0	0	122	0	22	0	19
1f87f3effac0b31ef3a5eef57ad78e4e	0	0	0	0	0	0	0	0	0	0	0	0	0	0	0	0	0	0	0	0	0	0	0	0	57	18	0	20	24	0	35	23	28	0	34	43	216
1f8ac6915afa616f76aff6a40f688b8e	0	0	0	0	0	10	0	0	18	0	8	0	0	6	0	0	0	0	0	0	0	0	0	0	0	0	0	0	0	0	0	0	0	0	0	0	0
200068217f3919ad71a71cda1cd1537f	0	0	0	0	0	0	0	0	0	0	0	0	0	0	0	0	0	0	0	0	0	0	0	0	0	0	0	0	0	0	0	0	0	0	0	78	0
20491d74a54444862978a9fdcd561fd9	0	0	0	0	0	0	0	0	0	0	0	0	0	0	0	0	0	0	0	0	0	0	0	0	0	0	0	0	0	8	99	23	14	0	0	0	17
206e8a13be9c214d8f0604a9d93d564f	0	0	0	0	0	0	0	0	0	0	0	0	0	0	0	0	0	0	0	0	0	0	0	0	0	16	0	0	0	0	0	0	0	40	0	0	0
20984e6e8a53ff25457e371b7f0d0207	0	0	0	0	0	0	0	0	0	0	0	0	0	0	0	0	0	0	0	0	0	0	0	0	0	0	78	36	0	0	0	0	12	0	48	0	0
20c7ca2a769635f33b5af39a90103a44	0	0	0	0	0	0	0	0	0	0	0	0	0	0	0	0	0	0	0	0	0	0	0	0	0	0	0	58	0	0	0	0	0	0	0	32	0
20f26c896ac9faab01c18a6f0ebe4c97	0	0	0	0	0	0	27	60	217	13	264	0	0	67	82	0	0	0	0	0	0	0	0	0	0	0	0	0	0	0	0	0	0	0	0	0	0
21147762cdcb8f15aca6974665ee1c91	0	0	0	0	0	0	0	0	0	0	0	0	0	0	0	0	0	0	0	0	0	0	0	8	0	11	0	0	0	0	0	20	0	12	0	0	0
211bd1955737c3d4895d83f6ae5ca5a5	0	0	0	0	0	0	0	0	0	0	0	0	0	0	0	0	0	0	0	0	0	0	263	0	0	183	0	0	0	433	0	0	0	0	0	27	0
212733bd0b8cf1f5a78a424daf8a83e5	0	0	0	0	0	0	0	0	0	0	0	0	0	0	0	0	0	0	0	0	0	0	0	0	0	0	0	0	0	0	132	0	130	0	0	0	0
212801272d28dfb0f3e0324a3c1b8174	0	0	0	0	0	0	0	0	0	0	0	0	0	0	0	0	0	0	0	0	0	0	0	0	0	0	0	441	46	0	0	0	0	0	0	0	0
212fe4d6d089958d6bc7abea4c82abcb	0	0	57	11	0	11	0	0	0	0	0	63	0	0	0	0	1434	1623	0	0	0	3576	5	36	17	0	0	0	0	0	0	0	0	0	13	0	0
21840276ddf2959d16dee1e7397226a0	0	0	0	0	0	0	0	0	0	0	0	0	0	0	0	0	0	0	0	0	0	0	0	0	0	24	0	0	5	0	0	0	0	26	0	0	0
218bc580aaad210cbb84aa9d90f8e52d	0	0	0	0	0	0	0	0	0	0	0	0	0	0	0	0	0	0	0	0	0	0	0	0	55	0	0	0	0	0	12	0	28	8	2	3	0
2199005231ea5b31c53ed07419e31f25	0	0	0	0	0	25	0	0	39	0	0	65	0	0	0	0	0	0	0	10	0	0	0	0	86	25	0	0	0	0	0	16	0	0	24	0	20
219df62f4d484183dd156e4d99e9ebe0	0	0	0	0	73	26	35	0	88	0	37	0	0	0	48	0	0	6	0	0	0	0	0	55	0	0	0	0	0	0	20	0	0	0	0	0	40
21aa054131700f085d98a28843c4cc23	0	0	0	0	0	0	43	0	7	0	10	0	8	4	0	0	0	0	0	0	0	0	0	0	0	0	0	0	0	0	0	0	0	0	0	0	0
21b11759501fb5fe8cb7b501b8132297	0	0	0	0	0	0	0	0	0	0	0	0	0	0	0	0	0	0	0	0	0	0	0	0	31	0	0	0	24	0	0	0	0	0	0	0	10
224d6756a99831a9cbac52cc04bfe5c5	0	0	0	0	0	0	0	0	0	0	0	0	0	0	0	0	0	0	0	0	0	0	0	42	46	8	0	0	102	0	0	0	0	0	0	0	215
22849bbf5be7d5fc03850b9fae8dda25	0	0	0	0	0	0	0	0	0	0	0	0	0	0	0	0	0	0	0	0	0	0	0	0	371	79	22	0	23	0	122	0	0	0	0	0	0
2290a4375c9ced686acd4ef7032b9df8	0	0	0	0	0	0	0	0	0	0	0	0	0	0	0	0	0	0	0	0	0	0	0	0	0	0	83	0	153	0	0	0	0	0	0	0	0
229268607c901274ef06450f42de3bf1	0	0	0	0	0	0	0	0	0	0	0	0	0	0	0	0	0	0	0	0	0	0	0	0	0	0	31	69	0	0	0	0	0	0	0	0	0
22a6535758c4aab33833687ff64158eb	0	0	0	0	0	0	0	0	0	0	0	0	0	0	0	0	0	0	0	0	0	0	0	0	0	0	0	0	0	0	0	0	0	83	0	0	0
22d6f1b927edc46c54634691d8ba5621	91	0	0	0	0	190	79	97	0	0	59	249	0	40	17	0	76	14	0	40	20	54	0	0	0	0	0	0	0	0	0	0	0	0	0	0	0
22f8661778925e3495d404784a3e7992	0	0	0	0	0	0	0	0	0	0	0	0	0	0	0	0	0	0	0	0	0	0	0	0	0	0	0	0	0	0	0	0	0	0	0	0	143
22faa7ec30b14eaa8646209a7f740040	0	0	0	0	0	0	0	0	0	0	0	0	0	0	0	0	0	0	0	0	0	0	0	0	0	0	0	0	0	0	0	17	20	0	16	0	207
231dbcd0cd03a4e64c6c5a98f5ce9b31	0	0	205	0	19	84	0	16	0	95	50	0	0	0	0	0	0	65	16	0	14	0	0	59	0	0	0	0	0	0	0	0	43	52	23	0	45
23700371aef94473cbab15c83ee5f6ab	0	0	0	0	0	0	0	0	0	0	0	0	0	0	0	0	0	0	0	0	0	0	0	0	0	0	0	0	0	0	0	0	10	0	50	0	0
23a9e81a8422f9c37393ee5595db0351	0	0	0	0	0	0	0	0	0	0	0	0	0	0	0	0	0	0	0	0	0	0	0	0	0	0	0	0	0	21	54	0	0	0	18	43	0
23e6c4896c92dd9eb7d2416b98597c2a	0	0	0	0	0	0	0	0	0	0	0	0	0	0	0	0	0	0	0	0	0	0	0	0	0	0	0	0	0	0	23	28	0	0	0	0	0
23eac42c9d7aba63199686210e577ed5	0	0	0	0	0	0	0	0	0	0	0	0	0	0	0	0	0	0	0	0	0	0	38	0	0	11	0	0	0	0	0	0	18	0	0	0	55
23f155df9e1defba3dbd508a2a4ed266	0	0	0	0	77	30	13	46	74	18	9	0	3	0	19	0	0	0	0	0	15	0	22	202	105	115	99	297	332	600	673	152	707	959	36	96	1327
240358128e23b64c7c48ea46f633e802	0	0	0	0	0	3	79	102	19	0	0	0	0	0	0	0	0	0	0	0	0	0	241	40	517	157	257	46	75	234	173	29	221	395	25	88	28
241e7b70fa46262f73bc775b8156cf5b	0	0	0	0	0	0	0	0	0	0	0	0	0	0	0	0	0	0	0	0	0	0	0	0	0	0	0	0	0	64	0	0	0	0	0	17	37
243fba613475150a7959dfb057ef3437	0	0	0	0	0	0	0	0	0	0	0	0	0	0	0	0	0	0	0	0	0	0	0	7	0	5	1	14	2	0	0	0	0	0	4	17	0
2477522f98225c3b324d2a231142b8de	0	0	22	0	58	0	25	42	0	0	0	0	0	0	0	65	24	178	0	0	0	0	17	192	226	37	0	34	27	0	0	44	42	43	41	0	0
248c6df2e85bab7de11c9ac9e49c2c93	0	0	0	0	0	0	0	0	0	0	0	0	0	0	0	0	0	0	0	0	0	0	0	30	17	11	0	0	0	0	23	17	11	0	15	0	50
2510a3623746594c3c9e696228243c2e	0	0	0	0	0	0	0	0	0	0	0	0	0	0	0	0	0	0	0	0	0	0	0	0	53	0	33	43	29	36	0	0	24	113	37	0	59
251ae82820490ea40d7d2f5eabe48d4c	0	0	0	0	0	0	0	0	0	0	0	0	0	0	0	0	0	0	0	0	0	0	0	0	0	16	24	181	0	36	0	0	0	22	18	17	140
251f02b0512eb21778e720577e5bdb50	0	0	0	0	0	0	0	0	0	0	0	0	0	0	0	0	0	0	0	0	0	0	0	51	0	0	0	0	25	0	0	0	0	0	0	0	50
253931c7d0f9380ece2f9be1532634c6	0	0	0	0	0	0	0	0	0	0	0	0	0	0	0	0	0	0	0	0	0	0	0	15	37	19	272	0	0	17	18	0	0	0	46	25	146
253bbb74ef0fc50cc3ae716ba95b2b6b	0	0	0	0	0	0	0	0	0	0	0	0	0	0	0	0	0	0	0	0	0	0	0	0	0	0	0	0	0	0	0	0	0	0	0	64	118
254b841d61225d2f4f5987e8d4a69bc5	0	0	0	0	0	0	0	0	0	0	0	0	0	0	0	0	0	0	0	0	0	0	0	111	57	0	0	0	0	0	111	41	29	0	148	0	35
254c3976a8821d201ca6462732db0f68	0	0	0	0	0	0	0	0	0	0	0	0	0	0	0	0	0	0	0	0	0	0	0	0	0	0	0	21	0	0	0	0	0	0	0	0	37
2578de0714b20adae5214dcbe4eb927d	0	0	0	0	0	0	0	0	0	0	0	0	0	0	0	0	0	0	0	0	0	0	0	0	109	0	0	0	0	0	0	0	17	0	0	0	20
25de9c392eb886afab86e8d6683bb8bc	0	0	0	0	0	0	0	0	0	0	0	0	0	0	0	0	0	0	0	0	0	0	0	0	0	0	0	0	1	0	0	0	0	0	0	0	175
25e8e6b3d1613105a4ad4ffe68b612de	0	0	0	0	0	0	0	0	0	0	0	0	0	0	0	0	0	0	0	0	0	0	0	0	0	0	0	0	0	0	27	0	0	0	0	37	57
25f15fbd95f5a5c7ac7682663f65adb2	6	0	0	11	83	14	0	0	0	20	17	0	32	0	13	0	7	0	0	11	0	0	0	143	351	14	15	25	19	0	30	27	36	22	60	9	249
25f9300e284bdb75d238de95f14da793	0	0	0	0	0	0	0	0	0	0	0	0	0	0	0	0	0	0	0	0	0	0	0	65	0	0	0	0	0	0	0	0	0	0	0	0	128
2636ea74d61d387b4d1a9d2d830d5c28	0	0	0	0	0	0	0	0	0	0	0	0	0	0	0	0	0	0	0	0	0	0	0	0	0	0	0	0	25	0	0	0	0	0	0	0	64
264358725004de5649ec7f38171c119b	128	0	0	25	0	0	0	0	0	0	0	62	0	0	0	0	0	0	70	0	0	0	0	0	0	0	0	0	0	0	0	0	0	0	0	0	0
26675085088265923e198873f95255b0	0	0	0	1343	0	0	6	5	7	0	28	0	19	0	3	0	0	0	927	5	19	0	0	0	0	0	0	0	0	0	0	0	0	0	0	0	0
266f1d40ac1966ac305c8a690b03e0e3	0	0	0	0	0	0	0	0	0	0	0	0	0	0	0	0	0	0	0	0	0	0	0	0	0	121	0	5	0	0	0	0	0	0	0	0	0
26870d51944a56b438303683c5a28866	0	0	0	0	0	0	0	0	0	0	0	0	0	0	0	0	0	0	0	0	0	0	0	0	0	0	0	0	0	0	84	37	61	0	14	0	43
26dae362d4f689fa7293bbbf03a63ea9	0	0	0	0	0	0	0	0	0	0	0	0	0	0	0	0	0	0	0	0	0	0	50	11	53	0	0	0	0	0	0	0	0	0	0	32	0
26e6e00cb044e33e9d66e292f8f1190e	0	0	0	0	0	0	0	0	0	0	0	0	0	0	0	0	0	0	0	0	0	0	0	0	0	0	0	0	0	0	0	26	29	0	67	0	36
27039aa26c232b2cffcfb8618fef4f93	0	0	0	0	0	0	0	0	0	0	0	0	0	0	0	0	0	0	0	0	0	0	7	0	0	0	0	0	0	0	10	0	0	0	33	0	0
271b6b4374e99290636bcb536cb708b0	0	0	0	0	0	0	0	0	0	0	0	0	0	0	0	0	0	0	0	0	0	0	0	0	0	0	0	0	0	0	80	55	0	0	0	0	0
2741fe2b7cff2cf583e5e0b3429e107c	0	0	0	0	0	0	0	0	0	0	0	0	0	0	0	0	0	0	0	0	0	0	60	14	0	0	18	0	0	0	0	0	0	14	12	0	0
276d528dd6fa820dfb518f857bec2959	0	0	0	0	0	0	0	0	0	0	0	0	0	0	0	0	0	0	0	0	0	0	0	0	0	0	0	0	0	0	0	0	0	0	0	0	91
277b8c20cfc2d1cb36fb4f55e98c00c2	0	0	0	0	0	0	0	0	0	0	0	0	0	0	0	0	0	0	0	0	0	0	0	0	0	0	38	0	27	0	0	0	0	0	0	0	28
2783fceb5b0bd6dcfadaaca32eecc594	0	0	0	0	0	24	30	714	3587	15	288	0	16	134	0	0	0	0	0	0	0	0	0	0	0	0	0	0	0	0	0	0	0	0	0	0	0
27a5bacf377564e9a15d0a3ab79e9d37	0	0	0	0	0	0	0	0	0	0	0	0	0	0	0	0	0	0	0	0	0	0	0	0	0	0	0	0	0	0	0	1989	0	0	0	0	0
27ed9143a4fae34b79701df4a4c661a3	0	0	0	0	0	0	0	0	0	0	0	0	0	0	0	0	0	0	0	0	0	0	0	0	0	0	0	0	0	0	0	0	0	0	0	0	123
27fda112469fab0f07fcbec0ef754b97	0	0	0	0	0	0	0	0	0	0	0	0	0	0	0	0	0	0	0	0	0	0	0	66	0	8	0	0	0	0	0	0	0	0	0	0	0
2859e96e28b923ef9156452563279d79	0	0	0	0	0	0	0	0	0	0	0	0	0	0	0	0	0	0	0	0	0	0	0	0	0	0	0	0	0	13	0	0	25	0	87	0	0
2869388580fa0b6dbdcae831781746a3	8	76	49	41	0	0	50	18	18	0	0	0	0	0	0	0	140	0	275	124	50	31	0	0	0	0	0	0	0	0	0	0	0	0	0	0	0
28961e228cba87bbfd4e476543f5fd5c	0	32	0	27	0	0	0	0	125	45	112	0	207	0	7	0	0	0	0	41	0	0	31	0	3	0	8	33	6	16	151	48	52	0	115	30	28
28a35bd8fe1112f453e48478cf3a57c7	0	0	0	0	0	0	0	0	0	0	0	0	0	0	0	0	0	0	0	0	0	0	0	5	0	0	0	0	0	9	0	0	30	0	0	0	37
28b766ff7e2a1c821af75f7db6fc8e76	0	0	0	0	0	0	0	0	0	0	0	0	0	0	0	0	0	0	0	0	0	0	0	0	0	0	0	0	0	0	48	0	46	0	0	0	0
28b86376fb827b950059468d4151a1b7	0	0	0	0	0	0	8	11	0	2	7	0	0	13	0	0	0	0	0	0	0	0	0	0	0	0	0	0	0	0	0	0	0	0	0	0	0
28ba4a2330a0086aed9574029703ce5b	0	0	0	0	0	0	0	0	0	0	0	0	0	0	0	0	0	0	0	0	0	0	0	0	32	0	0	0	0	0	20	9	37	0	0	0	64
28c089e2b0982f9ec245137b2d843aee	0	0	0	0	0	0	0	0	0	0	0	0	0	0	0	0	0	0	0	0	0	0	0	0	0	0	0	0	0	0	0	0	0	101	0	0	0
28c91f85b38875fa3c0f604aa532f7e6	0	0	0	0	0	0	0	0	0	0	0	0	0	0	0	0	0	0	0	0	0	0	0	0	0	0	0	0	0	0	0	0	51	0	0	0	0
28e2b51e0ecb7a92b0635d8e81a9a1c9	0	0	0	0	0	0	101	74	173	20	61	0	0	0	29	0	0	0	0	0	0	0	0	0	0	0	0	0	0	0	0	0	0	0	0	0	0
28f484b9b9ea81a98247eb946f3af918	0	0	0	0	0	0	0	0	0	0	0	0	0	0	0	0	0	0	0	0	0	0	36	0	0	0	0	44	0	0	0	0	0	11	0	0	0
2918bad62571b518695b74b9a261ce30	0	0	0	0	0	0	0	0	0	0	0	0	0	0	0	0	0	0	0	0	0	0	16	0	0	18	0	89	66	0	0	0	13	108	0	0	0
2937ab7b4d203adf9039da2ce60d729c	0	0	0	0	0	0	0	0	0	0	0	0	0	0	0	0	0	0	0	0	0	0	0	9	0	0	0	0	0	0	56	18	34	0	15	0	70
295882db4ff519aadfec1b6c69c0df11	0	0	0	0	0	0	0	0	0	0	0	0	0	0	0	0	0	0	0	0	0	0	7	0	1	0	7	10	0	36	0	3	0	0	0	0	0
297b67042d1acf161698458eff6737d4	0	0	0	0	11	30	0	8	0	0	0	0	15	0	0	0	0	0	0	0	0	0	0	0	0	0	0	0	0	0	0	0	0	0	0	0	0
2980a1dd215a10e89f7678bc048ca5cf	0	0	0	0	0	0	0	0	0	0	0	0	0	0	0	0	0	0	0	0	0	0	0	0	0	0	0	0	0	0	0	0	42	0	46	0	0
298312b42c7aad702c724a1d72431b89	0	0	0	0	0	0	0	0	0	0	0	0	0	0	0	0	0	0	0	0	0	0	0	0	65	0	0	0	42	0	0	0	0	215	0	0	0
2985b22dc0a8214996a31e41dc3d0e53	0	0	0	0	0	0	0	0	0	0	0	0	0	0	0	0	0	0	0	0	0	0	0	8	20	0	0	0	0	0	0	0	19	0	41	0	45
29993f78692e06596745195184323985	0	0	0	0	0	0	0	0	0	0	0	0	0	0	0	0	0	0	0	0	0	0	0	0	0	0	75	0	0	29	0	0	0	80	0	0	0
29c451068ea7d288170f5ef76c905696	0	0	0	0	0	0	0	0	0	0	0	0	0	0	0	0	0	0	0	0	0	0	0	0	0	0	0	52	0	0	0	0	0	0	0	0	0
29d9575c5976ffb03e833acc4445943a	0	0	0	0	0	0	0	0	0	0	0	0	0	0	0	0	0	0	0	0	0	0	0	0	0	0	0	0	0	0	15	0	0	0	0	0	275
29e09334e069235cadd933d952731a4a	0	0	0	0	0	0	0	0	0	0	0	0	0	0	0	0	0	0	0	0	0	0	0	51	9	20	12	49	24	0	0	0	0	0	0	0	0
2a045dc206a77ea5fa7c437d60b7576f	0	0	0	0	0	4	0	0	0	23	7	0	0	14	7	0	0	0	0	0	0	0	0	15	88	5	0	13	11	0	18	7	12	92	41	6	36
2a13bf4baaab9824680f8446dd9a0990	0	0	0	0	0	309	16	128	104	45	636	0	290	0	431	0	0	0	0	0	0	0	0	0	0	0	0	0	0	0	0	0	0	0	0	0	0
2a2f715e88680eafdd2a34af27d6cd72	0	0	0	0	0	20	11	11	0	0	0	0	0	19	0	0	0	0	0	0	0	0	0	0	0	0	0	0	0	0	0	0	0	0	0	0	0
2a376ac908bca5ce0b2994525f5933ed	0	0	0	0	0	0	0	0	0	0	0	0	0	0	0	0	0	0	0	0	0	0	0	0	0	0	0	96	0	0	0	0	61	0	0	0	287
2a442fef7fc65f8f0e8e9ce8cf213446	0	0	0	0	0	0	0	0	0	0	0	0	0	0	0	0	0	0	0	0	0	0	0	0	0	0	0	0	0	0	82	46	94	0	37	0	77
2ad7a688ce4ced26ad7813a1b38c1842	0	0	0	0	0	0	4	7	0	9	9	0	0	51	17	0	0	0	0	0	0	0	0	0	0	0	0	0	0	0	0	0	0	0	0	0	0
2adb2898acf1cf9cecb3c9b3347242c7	0	0	0	0	0	0	0	0	0	0	0	0	0	0	0	0	0	0	0	0	0	0	0	0	93	23	0	26	0	16	0	0	0	0	0	0	250
2aecc51daa02c6b22bcf59803bf195c6	0	0	0	0	0	0	0	0	0	0	0	0	0	0	0	0	0	0	0	0	0	0	0	0	33	0	17	17	0	24	0	0	0	33	0	0	0
2af718cd63a550cfe4f74455cfd0f36e	0	0	0	0	0	0	0	0	0	0	0	0	0	0	0	0	0	0	0	0	0	0	0	0	0	0	0	0	0	0	0	0	0	69	0	0	0
2b065c7a11ac7a127487dbb6c29b9d2f	0	0	0	0	0	0	0	0	0	0	0	0	0	0	0	0	0	0	0	0	0	0	26	69	244	186	18	78	153	59	125	19	91	104	12	17	262
2b28391a202133f6c28c6f3bb8a266b1	0	0	0	0	0	0	0	0	0	0	0	0	0	0	0	0	0	0	0	0	0	0	0	0	0	0	94	46	0	0	0	0	0	0	0	0	0
2b620238f06e784a86fc015c92aa0106	0	0	0	0	0	0	0	0	0	0	0	0	0	0	0	0	0	0	0	0	0	0	0	0	0	0	0	0	0	0	0	0	0	53	0	0	0
2baaa53c996b4c7c2f6f2542c05d9644	0	0	0	0	0	0	0	0	0	0	0	0	0	0	0	0	0	0	0	0	0	0	0	0	0	0	0	71	0	0	0	0	0	0	0	0	0
2bb3911c2c01d842ca5e6dced7726a6b	0	0	0	0	1	43	0	0	36	0	4	0	0	0	0	0	0	0	0	0	0	0	0	0	0	9	9	0	0	0	10	25	0	0	25	5	15
2bb6b7c453fac76f04a2b1b0b678b7cd	0	0	0	0	0	0	0	0	0	0	0	0	0	0	0	0	0	0	0	0	0	0	0	12	0	0	0	0	0	0	0	0	28	0	0	0	40
2bf7f22a90261bc5e4286e62e0d453cd	0	0	0	0	0	0	0	0	0	0	0	0	0	0	0	0	0	0	0	0	0	0	0	0	0	0	0	0	0	0	0	0	0	0	0	0	67
2c0369cc244f0a3aa92323191a8cffcd	0	0	0	0	0	0	0	0	0	0	0	0	0	0	0	0	0	0	0	0	0	0	0	0	0	0	0	0	0	0	0	0	0	167	0	0	0
2c0610a5d162e5e85e35629beaab53d5	0	0	0	0	0	0	0	0	0	0	0	0	0	0	0	0	0	0	0	0	0	0	0	0	0	0	0	0	0	0	44	0	0	0	0	35	0
2c1450bc3ba5062b25d72c132efdd210	0	0	0	0	0	0	0	0	0	0	0	0	0	0	0	0	0	0	0	0	0	0	0	57	0	0	0	0	0	0	0	0	0	0	0	0	0
2c477d2aa3352e126deaf3c6c677d41a	0	0	0	0	0	0	0	0	0	0	0	0	0	0	0	0	0	0	0	0	0	0	0	0	0	0	0	0	0	0	26	189	7	202	0	0	48
2cbedde468436921fed07d671b305b24	0	0	61	0	92	0	67	98	0	0	0	0	0	0	0	0	84	0	0	0	0	0	0	0	0	0	0	0	0	0	0	0	0	0	0	0	0
2cc185d0e7a0d7f63155af8d71009052	0	0	0	0	0	0	0	0	0	0	0	0	0	0	0	0	0	0	0	0	0	0	0	0	0	0	28	0	0	0	0	0	0	92	0	21	53
2cd8b12180d59a819b421ddd2ebab1b0	0	0	0	0	0	0	0	0	0	0	0	0	0	0	0	0	0	0	0	0	0	0	0	9	0	0	0	0	0	0	13	9	14	0	0	0	47
2d0deb196e23e5af0dd947ee67761353	0	0	0	0	0	16	0	0	19	0	18	0	7	0	0	0	0	0	0	0	0	0	0	13	162	73	144	82	52	211	34	0	37	446	86	57	22
2d18ca91e3a10363507755f639d5d6b3	0	0	0	0	0	0	0	0	0	5	1267	0	412	21	0	0	0	0	0	30	5	0	0	0	0	0	0	0	0	0	0	0	0	0	0	0	0
2d37d14b95454b6e9bc380df159a6765	0	0	0	0	0	111	0	0	0	0	0	0	0	0	28	0	0	0	0	154	11	0	0	73	0	0	0	0	0	0	52	0	20	0	0	0	28
2d547ae20ec3b74006ac1068d6104603	0	0	0	0	0	0	0	0	0	0	0	0	0	0	0	0	0	0	0	0	0	0	0	0	0	0	8	0	0	0	0	0	0	121	0	0	0
2d5c1a5ecbccdc8d58ea182912848068	0	0	0	0	11	0	20	51	13	0	0	0	0	0	0	0	0	0	0	0	0	0	0	0	0	0	0	0	214	0	0	66	0	0	0	0	0
2d6528faaf5ed296870134023495f01b	0	0	0	0	0	0	0	0	0	0	0	0	0	0	0	0	0	0	0	0	0	0	0	0	0	0	0	0	0	20	35	0	0	0	0	0	0
2d6d79bd2e23a7848d45fab420561cac	0	0	0	0	0	0	0	0	0	0	0	0	0	0	0	0	0	0	0	0	0	0	0	0	0	0	0	0	0	0	0	15	17	10	0	9	0
2d7d36fff357609ca16912cc3474e664	0	0	0	0	138	21	13	20	0	0	0	0	0	0	0	0	0	0	0	0	0	0	0	0	0	0	0	0	0	0	139	0	0	0	0	0	0
2d80476b161f83f1dd9db6c1bd836d3a	0	0	0	0	0	0	0	0	0	0	0	0	0	0	0	0	0	0	0	0	0	0	0	0	0	0	0	0	0	0	66	38	12	7	13	0	55
2d9cce24c94d7d21749a4d2416e561f5	0	0	0	0	0	0	0	0	0	0	0	0	0	0	0	0	0	0	0	0	0	0	0	0	0	0	0	6	0	0	49	20	0	0	0	10	0
2db4001c196f5509bf2f7abe8e2cab8c	0	0	0	0	0	0	0	0	0	0	0	0	0	0	0	0	0	0	0	0	0	0	0	0	72	0	0	0	0	0	0	0	0	0	0	0	0
2dd31f524886088e497cb42a43f533b6	0	0	0	0	0	0	0	0	0	0	0	0	0	0	0	0	0	0	0	0	0	0	0	0	0	0	0	52	0	0	0	0	0	0	0	27	0
2ddc48684fb7953e33117f8b23b2796f	0	0	0	0	0	0	0	0	0	0	0	0	0	0	0	0	0	0	0	0	0	0	13	0	0	56	0	0	0	0	0	0	0	0	0	0	0
2de723b084211b14d3740bea5bb50c71	0	0	0	0	0	0	0	0	0	0	0	0	0	0	0	0	0	0	0	0	0	0	0	0	0	0	0	0	0	0	0	0	0	84	0	0	0
2e0b987c6a01b8799feb8bdcb354a3f8	0	0	0	0	0	0	0	0	0	0	0	0	0	0	0	0	0	0	0	0	0	0	0	0	0	0	0	0	0	0	0	50	0	0	0	0	0
2e1b2573064317e7da1ef1bdd349f3d3	0	0	0	0	0	24	7	53	14	8	23	0	5	34	0	0	0	0	0	0	0	0	0	0	0	0	0	0	0	0	0	0	0	0	0	0	0
2e2417f202c9d471d67c61bef001c575	0	0	0	0	0	0	0	0	0	0	0	0	0	0	0	0	0	0	0	0	0	0	0	61	0	0	0	0	0	0	0	0	0	0	0	0	0
2e5599d4df2a84cf24001e340a6219cf	0	0	0	0	0	0	0	0	0	0	0	0	0	0	0	0	0	0	0	0	0	0	0	0	0	0	0	0	0	0	0	77	0	0	0	0	0
2ec23abc0ced1fd1b30de334ebe5224d	0	0	0	0	0	0	0	0	0	0	0	0	0	0	0	0	0	0	0	0	0	0	0	0	0	0	26	0	0	0	0	0	0	191	0	0	0
2ec27a8d87a02371d3db5d8cc7844e9b	0	0	0	0	0	0	0	0	0	0	0	0	0	0	0	0	0	0	0	0	0	0	0	0	0	0	0	0	0	0	26	0	0	0	0	0	63
2eedc9b9061332df888b130a662269a0	0	0	0	0	0	0	0	0	0	0	0	0	0	0	0	0	0	0	0	0	0	0	0	0	0	74	32	45	15	0	0	0	0	0	0	30	0
2f1d84f316b577da6cd85f3339275459	0	0	0	0	0	0	0	0	0	0	0	0	0	0	0	0	0	0	0	0	0	0	0	0	0	0	13	15	9	31	27	0	2	21	0	0	6
2f2c5bb7cb2b5034dea439f1f2187704	0	0	0	34	0	36	0	34	173	0	53	28	65	23	26	91	0	0	0	0	0	22	135	56	86	65	451	293	99	98	50	43	37	141	146	124	81
2f37a595cbc5b7ab6fbc10ee6eed9fcb	0	0	0	0	0	0	0	0	0	0	0	0	0	0	0	0	0	0	0	0	0	0	0	15	0	2	0	0	3	250	0	0	45	9	0	181	159
2f4425abadf0948292a614caf70a5036	0	0	0	0	0	0	0	0	0	0	0	0	0	0	0	0	0	0	0	0	0	0	0	0	0	0	0	0	0	0	155	43	0	0	19	0	60
2f663b8078ac8565acb800ed8b4ad985	0	0	0	0	0	12	0	55	0	0	55	0	29	0	0	0	0	0	0	0	0	0	102	80	0	102	105	146	0	85	69	94	274	330	460	134	711
2f69f1e3d3fe1e70b33dbd59728451db	0	0	0	0	0	0	0	0	0	0	0	0	0	0	0	0	0	0	0	0	0	0	0	60	0	0	0	34	0	0	67	0	19	0	71	0	147
2f7bbb0545da90a14bd6c6f46e70e014	0	0	0	0	0	0	0	0	0	0	0	0	0	0	0	0	0	0	0	0	0	0	0	149	18	0	0	0	0	0	0	0	0	0	0	0	40
2f82ae2fe607862db7f55907bf5674aa	0	0	9	0	0	0	0	0	0	0	0	0	0	0	0	0	0	0	14	2734	7844	0	0	0	0	0	0	0	0	0	355	0	287	0	0	0	0
2f8ff392ca5792411d85017f68c595fb	0	0	0	0	0	0	0	0	0	0	0	0	0	0	0	0	0	0	0	0	0	0	0	74	0	0	18	0	0	0	572	19	118	0	0	19	103
2fa94f731cd27384441a8a566613f430	0	0	0	0	0	0	0	0	0	0	0	0	0	0	0	0	0	0	0	0	0	0	0	0	9	0	0	0	0	13	71	50	0	8	30	0	0
2fb8df7fd1e8ad0d97a37e152857b02c	0	0	0	0	0	0	0	0	0	0	0	0	0	0	0	0	0	0	0	0	0	0	0	0	0	0	0	0	0	0	0	0	0	0	0	0	57
2fdf19a58522adb54668b5605e0163e8	0	0	0	0	0	0	0	0	0	0	0	0	0	0	0	0	0	0	0	0	0	0	0	0	0	0	0	0	0	0	0	0	0	187	0	0	0
2ffa619f1459843d84e57afaf2b8fa19	0	0	0	0	0	0	0	0	0	0	0	0	0	0	0	0	0	0	0	0	0	0	0	0	14	24	0	0	12	0	13	0	0	9	0	7	42
3031edc61e98fa20f13f96bc24827fa3	0	0	0	0	0	0	0	0	0	0	0	0	0	0	0	0	0	0	0	0	0	0	0	0	28	0	0	0	0	0	0	9	19	0	0	0	124
30745fae22ed534a03587ed5ef3aa2e6	0	0	0	0	0	0	0	0	0	0	0	0	0	0	0	0	0	0	0	0	0	0	0	52	0	0	0	0	0	0	0	0	0	46	0	0	0
3086167d0a22b09f6921d527bb526d9b	0	0	0	0	0	39	17	0	0	0	0	0	115	0	11	0	0	0	0	0	0	0	0	160	13	7	0	0	45	0	109	60	48	0	0	0	167
30a7dbc61e339574b8281811e4569bcb	0	0	0	0	132	0	30	50	19	0	4	0	0	0	2	0	17	0	0	0	0	0	24	41	165	10	23	0	14	3	3	3	8	146	15	2	9
30bea36a79475045525e43dc49276cfd	0	0	0	0	0	0	0	0	0	0	0	0	0	0	0	0	0	0	0	0	0	0	0	0	25	0	76	11	0	0	0	0	67	0	0	0	0
30c17d27ed3a89ed3c74994b2e105605	0	0	0	0	0	0	0	0	0	0	0	0	0	0	0	0	0	0	0	0	0	0	0	174	290	0	0	0	0	0	20	0	0	0	0	19	39
30c78addb1f1748649ad97cb1ba4f32d	0	0	0	0	0	0	0	0	0	0	0	0	0	0	0	0	0	0	0	0	0	0	43	0	351	48	24	68	0	52	20	53	0	804	60	0	33
30f382740fd3a49b16c45390e27105ec	0	0	0	0	0	0	0	0	0	0	0	0	0	0	0	0	0	0	0	0	0	0	0	0	0	0	0	0	0	0	15	0	28	0	0	0	22
31393980e05e2bfb1956b0115e6cddf9	0	0	0	0	0	0	0	0	0	0	0	0	0	0	0	0	0	0	0	0	0	0	0	0	75	0	0	0	0	0	0	45	0	59	0	43	138
314bfb1ffe77f5078f32b69ae9915893	0	0	0	0	0	0	0	0	0	0	0	0	0	0	0	0	0	0	0	0	0	0	0	0	0	88	0	68	0	0	0	0	0	0	0	0	0
31656c0d2eb192efe6efcbf72deaa7d6	0	0	0	0	0	0	0	0	0	0	0	0	0	0	0	0	0	0	0	0	0	0	0	0	41	54	0	0	0	0	26	0	0	9	0	13	24
319d0d9dd7e6666200eb3b8859a96e43	0	0	0	0	0	0	0	0	0	0	0	0	0	0	0	0	0	0	0	0	0	0	0	0	89	0	0	0	0	0	0	0	0	0	0	0	0
319eb9e2c86199fcbd13350eecd08509	0	0	0	0	0	0	0	0	0	0	0	0	0	0	0	0	0	0	0	0	0	0	0	0	0	0	0	0	0	0	57	13	0	0	0	0	67
31d349117fefd5e5fae3c92fd0ccc74b	0	0	0	0	0	0	0	0	0	0	0	0	0	0	0	0	0	0	0	0	0	0	0	0	0	0	0	0	0	0	37	26	27	28	0	0	21
31d91900ce212ad4121e7a0264b40cdb	0	0	0	0	0	0	0	0	0	0	0	0	0	0	0	0	0	0	0	0	0	0	0	17	0	0	0	7	0	0	0	0	0	11	27	0	0
324b0a76827b418d10278bf108d7db00	0	0	0	0	0	0	0	0	0	0	0	0	0	0	0	0	0	0	0	0	0	0	0	50	0	0	0	0	0	0	0	0	0	0	0	51	348
3250824ccb7bdada0525baa3f821ceff	0	0	0	0	0	0	0	0	0	0	0	0	0	0	0	0	0	0	0	0	0	0	0	0	0	0	32	79	0	49	59	30	0	0	36	62	36
32622f6690d611765d191c0437ab926d	0	0	0	0	11	0	0	0	4	128	12	0	0	0	0	0	0	0	0	0	0	0	0	0	0	0	0	0	0	0	0	0	0	0	0	0	0
32780da57a0296f1b39cd370809659f6	0	0	0	0	0	0	0	0	0	0	0	0	0	0	0	0	0	0	0	0	0	0	0	0	0	0	67	0	0	0	0	0	0	0	0	0	0
3285638c4df8b9222105a7a7ed81f6f1	0	0	0	0	0	0	0	0	0	0	0	0	0	0	0	0	0	0	0	0	0	0	0	174	0	71	0	0	41	0	58	0	11	55	0	0	119
32a60af2d509fde018ff7f0dbbba2d04	0	0	0	0	0	0	0	0	0	0	0	0	0	0	0	0	0	0	0	0	0	0	0	0	0	0	0	0	0	0	0	0	0	0	0	126	0
32c1b9091ce540ae2950a4d746c2e8d2	0	0	0	0	0	0	0	0	0	0	0	0	0	0	0	0	0	0	0	0	0	0	0	0	0	0	0	0	0	0	0	0	0	0	7	0	369
32db97c2d1bb37ab3d4c635f64a2b594	0	0	0	0	0	0	0	0	0	0	0	0	0	0	0	0	0	0	0	0	0	0	0	0	7	0	0	0	0	0	0	0	0	0	0	0	0
32ecbe3652b452f4bdd7bd3f0a11a5ec	0	0	0	0	0	0	0	0	0	0	0	0	0	0	0	0	0	0	0	0	0	0	0	16	70	54	0	0	23	0	0	0	24	90	33	0	29
33540e1b852e21c9393d0134968bfad1	0	0	0	0	0	0	0	0	0	0	0	0	0	0	0	0	0	0	0	0	0	0	80	0	0	104	0	0	0	0	0	0	0	0	0	0	0
336e003a200f3170bda1ea8c44596266	0	0	0	0	2	0	0	0	9	0	0	0	0	0	0	0	1	11	0	0	0	0	0	0	0	0	0	0	50	0	0	0	0	5	0	0	0
3392a9d95bc52d3a242cf82fa9fd5cde	0	0	0	0	0	0	0	0	0	0	0	0	0	0	0	0	0	0	0	0	0	0	0	0	0	0	0	0	0	0	0	42	21	0	0	0	20
339e8d956be12f2047f987ed8401a3cd	0	8	0	0	0	0	0	0	233	0	0	0	0	0	0	0	0	0	2752	71	499	0	0	0	0	0	0	0	0	0	23	9	69	32	13	0	0
33a206a94a33481d648f22319a01672f	0	0	0	0	0	0	0	0	0	0	0	0	0	0	0	0	0	0	0	0	0	0	23	38	0	0	0	0	0	0	0	0	0	0	0	0	0
33d7cf71ecfde60d8a60c4c3017f694e	0	0	0	0	0	0	0	0	0	0	0	0	0	0	0	0	0	0	0	0	0	0	57	0	0	115	0	0	0	0	0	0	0	0	0	0	0
33dc94d9fcc23321c23031ca1425b64b	0	0	0	0	0	2	0	0	0	0	8	0	22	0	30	0	0	0	0	0	0	0	0	6	0	43	0	0	0	0	1	0	0	10	0	0	5
33e420d409c8517953264b4258a913aa	0	0	0	0	0	0	0	0	0	0	0	0	0	0	0	0	0	0	0	0	0	0	0	0	0	0	0	0	39	26	0	0	0	0	0	0	0
33fb601e47bd458fb8717354aed5ac95	0	0	0	0	0	0	0	0	0	0	0	0	0	0	0	0	0	0	0	0	0	0	0	0	0	0	0	0	0	0	0	0	75	0	0	0	0
34158504e40b97cd559765b270291c74	0	0	0	0	0	0	0	0	0	0	0	0	0	0	0	0	0	0	0	0	0	0	0	0	0	0	0	0	0	73	56	0	0	0	16	0	0
3439741cde05d1700e2c1ecb75fa5299	0	0	0	0	0	0	0	0	0	0	0	0	0	0	0	0	0	0	0	0	0	0	0	0	0	0	0	0	0	0	108	288	14	0	28	9	31
3491e74f65805e13851298d2b4beff50	0	0	0	0	0	0	0	9	124	55	20	0	0	7	0	0	0	0	0	0	0	0	0	0	0	0	0	0	0	0	0	0	0	0	0	0	0
349af0d9d74831c25a434c8d3134bf8d	0	0	0	0	0	0	0	0	0	0	0	0	0	0	0	0	0	0	0	0	0	0	0	0	0	0	0	0	0	0	0	28	24	0	0	0	0
34a19a33d5e4bd3d55bb080e9eaaa5fb	0	0	0	0	0	0	0	0	0	0	0	0	0	0	0	0	0	0	0	0	0	0	0	0	0	9	9	0	0	12	15	0	0	0	0	28	48
34a49e1395648b3ebb48af8d86be7c99	0	0	0	0	0	0	0	1	3	0	0	0	0	1	5	0	0	0	0	0	0	0	0	0	0	0	0	0	0	0	0	0	0	0	0	0	0
34a4e94432d7367f1d40b4a295296ee0	0	0	0	0	0	0	0	0	0	0	0	0	0	0	0	0	0	0	0	0	0	0	0	74	20	0	11	22	0	11	0	0	0	0	0	44	0
34a5b5fd4cf6d272e72e13d6185d5ad9	0	0	0	0	0	0	14	0	0	0	0	235	0	73	0	6	0	0	0	0	0	0	6	0	0	0	0	0	0	0	52	0	0	0	0	15	0
34b07fa81c778685e138aec546369083	0	0	0	0	0	0	0	0	0	0	0	0	0	0	0	0	0	0	0	0	0	0	0	0	43	0	27	34	0	0	0	0	0	113	0	0	22
34d19ccdfcaffd8d54e9ec77aed328ca	0	0	0	0	0	0	0	0	0	0	0	0	0	0	0	0	0	0	0	0	0	0	0	0	0	25	0	14	25	0	0	0	0	0	0	0	0
34e34c72d6f46581d70dfced84c520e9	0	0	0	0	0	0	0	0	34	0	93	0	14	0	42	0	0	0	0	0	0	0	0	0	0	0	0	0	0	0	0	0	0	0	0	0	0
34ef18d321e2adae8ce31f7c970c40eb	0	0	0	0	0	403	39	149	42	27	35	0	0	31	159	0	0	0	0	0	0	0	70	604	231	217	219	194	51	89	457	68	341	22	92	129	1679
34f6787d278f47b8fb45d9f672a41bba	0	0	0	0	0	0	0	0	0	0	0	0	0	0	0	0	0	0	0	0	0	0	0	0	0	0	0	0	0	0	0	0	0	0	0	0	666
34fc0077f1fd7a8c10c79c78fc5461a5	0	0	0	0	0	0	0	0	0	0	0	0	0	0	0	0	0	0	0	0	0	0	0	0	0	0	0	0	28	0	80	0	0	0	0	0	0
350cf91845c2c71c6f7a3685bdf18b64	0	0	0	0	0	103	16	38	72	28	122	0	63	0	0	0	0	0	0	0	0	0	49	172	276	189	688	0	55	317	71	31	61	740	39	41	141
3513518b726942eb1ae42fa77fc897a3	0	0	0	0	0	0	0	0	0	0	0	0	0	0	0	0	0	0	0	0	0	0	0	0	0	0	0	0	0	0	39	63	59	0	51	37	31
3524906c257f0e21ac2e5c519033fbda	0	0	0	0	0	0	17	25	0	12	0	0	0	4	0	0	0	0	0	0	0	0	0	0	0	0	0	0	0	0	0	0	0	0	0	0	0
3568ca63a81dc11d3ff832816c5cb097	0	0	0	0	0	0	0	0	0	0	0	0	0	0	0	0	0	0	0	0	0	0	16	0	52	0	0	0	0	0	0	0	0	25	0	0	0
35a3cedcd61817db571666cf184dd752	0	0	0	0	0	0	0	0	0	0	0	0	0	0	0	0	0	0	0	0	0	0	49	28	35	60	134	25	0	121	87	0	20	86	36	108	13
35a47086d619839106b25313462b2b05	0	0	0	0	0	0	0	0	0	0	0	0	0	0	0	0	0	0	0	0	0	0	0	0	0	0	0	0	0	19	141	0	9	0	20	0	0
35d1e9ce5ccea2ade6fbf5b393171ecc	0	0	0	0	0	0	0	0	0	0	0	0	0	0	0	0	0	0	0	0	0	0	0	0	108	5	0	28	52	0	0	0	0	0	0	0	14
3600a9e0e77c043b6a326ecb74b33992	0	0	0	0	0	0	0	0	0	0	0	0	0	0	0	0	0	0	0	0	0	0	0	27	0	38	0	0	0	37	0	11	14	6	11	0	0
363f7a0fc9047078fc73bdb9aafb6b9d	0	0	0	0	0	0	0	0	0	0	0	0	0	0	0	0	0	0	0	0	0	0	0	0	19	0	0	0	0	0	25	0	0	0	0	13	0
364c7b94f0687ab256a19a6f21cd8667	0	0	0	0	0	0	0	0	0	0	0	0	0	0	0	0	0	0	0	0	0	0	0	0	0	0	0	0	0	0	0	100	0	0	0	0	0
36a4faf0ff625c88971e685dffdb39d7	0	0	0	0	0	0	0	0	0	0	0	0	0	0	0	0	0	0	0	0	0	0	12	93	28	24	27	0	0	29	15	3	0	74	0	0	0
36af97164090acfe1e2fb4bdd9e76994	0	0	0	0	0	0	0	0	0	0	0	0	0	0	0	0	0	0	0	0	0	0	0	0	0	0	0	0	0	0	317	49	338	0	0	34	214
36b936b6bc93c619b12a426ffdf7d63b	0	0	0	0	0	0	0	0	0	0	0	0	0	0	0	0	0	0	0	0	0	0	0	60	0	0	0	0	0	0	0	0	6	0	0	5	0
36c412cad340426768e4b9c3f0dd3b73	0	0	0	0	0	0	0	0	0	0	0	0	0	0	0	0	0	0	0	0	0	0	21	0	0	0	25	15	0	0	0	0	0	0	0	0	0
36f2aed02b1c390e9b53143c84010514	0	0	0	0	0	0	0	0	0	0	0	0	0	0	0	0	0	0	0	0	0	0	0	8	0	0	7	0	0	0	0	0	10	0	28	0	0
3703d1eb081f19bc3bfa9bdeb7057acb	0	0	0	0	0	0	0	0	0	0	0	0	0	0	0	0	0	0	0	0	0	0	14	1	264	0	0	0	0	0	0	0	7	0	2	0	0
3707fbaf8adef6007bba6164c03dd355	0	0	0	0	0	0	0	0	0	0	0	0	0	0	0	0	0	0	0	0	0	0	0	0	0	0	0	0	0	0	26	13	0	0	0	0	50
373ccb6ab6e726389ae89cd376e762bd	0	0	0	0	0	0	0	0	0	0	0	0	0	0	0	0	0	0	0	0	0	0	0	0	0	0	0	0	0	0	0	0	0	0	0	0	60
379e21f4fbdf7958843e6ffa7736dda7	0	0	0	0	0	0	0	0	0	0	0	0	0	0	0	0	0	0	0	0	0	0	0	54	0	0	0	21	10	0	0	0	0	0	0	0	0
37a20ea94a0d1b1ba92cf78eb8e6eb08	0	0	0	0	0	18	10	0	0	0	6	0	11	0	0	0	0	0	0	0	0	0	0	18	16	0	0	0	11	0	0	33	0	0	18	15	0
37b41a170494d16072bd9e86f1116b2e	0	0	0	0	0	0	0	0	0	0	0	0	0	0	0	0	0	0	0	0	0	0	10	23	34	21	30	0	17	0	9	0	22	33	0	13	104
37bb8e5234ebacd89945d82b918bb08d	0	0	0	0	0	0	0	0	0	0	0	0	0	0	0	0	0	0	0	0	0	0	0	13	0	0	0	0	0	0	29	48	36	0	0	31	31
38299580f21f85e708b0fec12db47bc1	0	0	0	0	0	0	0	0	0	0	0	0	0	0	0	0	0	0	0	0	0	0	26	17	41	8	0	0	0	0	0	0	0	4	0	0	51
383acad39917af474f85d4944742f3ab	0	0	0	0	0	0	0	0	0	0	0	0	0	0	0	0	0	0	0	0	0	0	0	0	0	0	0	0	0	0	228	10	14	0	0	0	266
38464607475ff771e25ef8788ee9f8e7	0	0	0	0	0	0	0	9	17	16	11	0	6	0	0	0	0	0	0	0	0	0	0	0	0	0	0	0	0	0	0	0	0	0	0	0	0
3860cf60e62e6b147fb4c252e00c08a4	0	0	0	0	0	0	0	0	0	0	0	0	0	0	0	0	0	0	0	0	0	0	0	0	19	0	4	0	22	0	0	0	0	0	0	0	25
387e56a2434892484bbcc8da2e312e23	0	0	0	0	0	0	0	0	0	0	0	0	0	0	0	0	0	0	0	0	0	0	0	84	0	0	0	0	0	0	295	65	61	0	16	288	417
3886dd0a48e544451e0424f2db8dbe0a	0	0	0	0	0	0	0	0	0	0	0	0	0	0	0	0	0	0	0	0	0	0	0	28	0	0	0	0	0	0	0	0	12	133	0	0	0
38b0b05d2882812743a5be5dfd0c2c40	0	0	0	0	0	0	0	0	0	0	0	0	0	0	0	0	0	0	0	0	0	0	0	0	15	0	0	0	0	0	0	0	0	36	0	0	0
38c6787ca5b2820592d4074d3df8c159	0	0	0	0	0	0	0	0	0	0	0	0	0	0	0	0	0	0	0	0	0	0	174	0	55	474	0	0	0	0	0	0	0	142	0	0	105
38eb735054c238fcc4ee5b53f16a50fc	0	0	0	0	0	0	0	0	0	0	0	0	0	0	0	0	0	0	0	0	0	0	0	0	0	0	0	0	0	0	781	117	173	0	16	0	0
39015f26e35e4591fc336ce742aec86c	0	0	0	0	0	0	0	0	0	0	0	0	0	0	0	0	0	0	0	0	0	0	0	0	0	0	54	0	0	0	10	0	0	0	0	0	0
3901887693bddaef357ce2130b9179f8	0	0	0	0	0	0	0	0	0	0	0	0	0	0	0	0	0	0	0	0	0	0	0	52	0	0	0	0	0	0	0	11	37	0	0	30	33
3915ab09d82371171092b96819f90b81	0	0	0	0	0	0	0	0	0	0	0	0	0	0	0	0	0	0	0	0	0	0	0	0	0	0	29	53	0	0	0	0	0	0	0	0	0
391856ecfe3cacab62f09fe555ef504b	0	0	0	0	0	0	0	0	0	0	0	0	0	0	0	0	0	0	0	0	0	0	0	23	99	0	0	49	0	0	0	0	0	0	0	0	47
391ae8a387bad039b6b9114f06b761bc	0	0	0	0	0	0	0	0	0	0	0	0	0	0	0	0	0	0	0	0	0	0	0	0	0	0	54	25	0	11	0	0	5	0	0	0	0
39420da56f06de216d7832b0b9616d8f	0	0	0	0	0	0	0	0	0	0	0	0	0	0	0	0	0	0	0	0	0	0	0	0	77	0	0	0	0	165	0	0	126	319	0	171	76
39632bce556b937fbdcce2891fd12e31	0	0	0	92	0	46	0	41	12	0	7	0	0	0	7	0	0	0	0	0	0	0	0	0	0	0	0	0	0	0	0	0	0	0	0	0	0
397bdef45bebab6a18fad9e5641d9bf3	0	0	0	0	0	0	0	0	0	0	0	0	0	0	0	0	0	0	0	0	0	0	0	0	0	0	0	0	0	0	0	0	0	0	0	0	56
3990ba8e1aeecda4b8022c10cf554811	0	0	0	0	0	0	0	0	0	0	0	0	0	0	0	0	0	0	0	0	0	0	0	0	0	0	0	0	0	0	100	0	0	0	0	0	0
39bcd07fd9777b98f6a4bfde4d317c00	0	0	0	0	0	0	0	0	0	0	0	0	0	0	0	0	0	0	0	0	0	0	0	9	8	0	0	0	0	0	12	0	25	0	16	0	53
39c463568be0328ddee723e63d271810	0	0	157	28	0	0	0	0	0	0	0	102	0	0	0	0	838	85	0	0	0	279	0	0	0	0	0	0	0	0	0	0	0	0	0	0	0
39dbee1d4ac6adf0e521653ae34640d5	0	0	0	0	0	0	0	0	0	0	0	0	0	0	0	0	0	0	0	0	0	0	31	0	0	15	13	0	0	39	0	0	0	0	0	0	0
39ebd3a62f5caed81d9a632735f3017b	0	0	0	0	0	0	0	0	0	0	0	0	0	0	0	0	0	0	0	0	0	0	0	0	0	0	0	0	0	0	57	95	41	0	0	0	192
3a3402ab85dbf3cdc9fc3bff5700fbeb	0	0	0	0	0	0	0	0	0	0	0	0	0	0	0	0	0	0	0	0	0	0	0	0	0	34	0	0	0	0	18	40	17	0	39	36	212
3a43dcc06634ac0d9243734fe306aadc	0	0	0	0	0	0	0	0	0	0	0	0	0	0	0	0	0	0	0	0	0	0	0	0	26	0	16	90	0	0	0	0	0	0	0	0	0
3a459b70aacf98ed35446b1f375fb8f6	0	0	0	0	0	0	0	0	0	0	0	0	0	0	0	0	0	0	0	0	0	0	0	0	41	0	0	0	0	0	0	0	0	0	0	0	254
3a4ac4eb4b746a333f9a5084b43740b8	0	0	0	0	0	0	0	0	0	0	0	0	0	0	0	0	0	0	0	0	0	0	0	0	0	0	0	0	0	0	16	27	20	0	7	27	36
3a4cca8111bae26058f1d02de10c7d10	0	0	0	0	0	0	0	0	0	0	0	0	0	0	0	0	0	0	0	0	0	0	0	0	0	0	0	0	0	0	0	0	0	0	55	0	0
3aa9927f84ec6237e8b3f7f84e9552ae	0	0	0	0	0	0	0	0	0	0	0	0	0	0	0	0	0	0	0	0	0	0	0	0	0	0	0	0	0	22	0	0	11	30	0	0	0
3ad1668d1db6f97c0ade27a32dac0773	0	0	0	0	0	0	0	0	0	0	0	0	0	0	0	0	0	0	0	0	0	0	68	36	36	36	0	64	0	0	0	0	0	22	20	0	0
3af6cd144fa24995b19c73db8d04a812	0	0	0	0	0	0	0	0	0	0	0	0	0	0	0	0	0	0	0	0	0	0	0	0	0	0	0	0	42	0	0	0	0	9	0	0	25
3af7bd991705be87202df65560dfab21	0	0	0	0	0	0	0	0	0	0	0	0	0	0	0	0	0	0	0	0	0	0	0	89	29	34	36	0	0	0	0	0	3	41	23	0	247
3b10dfc75464cbf7301ea7442d7252d3	0	0	3	0	0	0	0	0	0	0	0	0	0	0	0	0	0	0	1644	2955	213	0	0	0	0	0	0	0	0	0	0	0	0	0	0	0	0
3b73b3f5dcb89da32ee1d32b371cc53a	0	0	0	0	24	8	0	46	92	281	46	0	0	27	44	0	0	0	0	0	0	0	0	0	0	0	0	0	0	0	0	0	0	0	0	0	0
3b7e42d3e165a45354dda07637c86c10	0	0	0	0	0	0	0	0	0	0	0	0	0	0	0	0	0	0	0	0	0	0	0	3	0	0	0	0	16	0	28	0	18	1	0	0	3
3b8f59cdd173e660f333decb0c47b59b	0	0	0	0	0	0	0	0	0	0	0	0	0	0	0	0	0	0	0	0	0	0	66	0	0	81	0	0	0	0	0	0	0	0	0	0	0
3b9a543f5d695c688c6984c26284c75e	0	0	0	0	0	0	0	0	0	0	0	0	0	0	0	0	0	0	0	0	0	0	0	0	0	0	0	0	0	0	0	0	51	0	0	0	0
3b9aa341d741d617b7957ee3c9370932	0	0	0	0	0	0	0	0	0	0	0	0	0	0	0	0	0	0	0	0	0	0	0	424	155	18	0	0	0	0	144	26	354	0	18	36	164
3ba2c3920ab495a460201c7c276db065	0	0	0	0	0	8	7	29	0	0	0	0	0	0	5	0	0	0	0	0	0	0	0	133	0	59	65	85	63	0	0	0	108	308	0	21	259
3bcf423007de3992a0beeb5a4e6e8858	0	0	0	0	0	0	0	0	0	0	0	0	0	0	0	0	0	0	0	0	0	0	0	0	0	0	0	0	0	0	298	94	0	0	0	63	544
3bfff31334bb08b5b240eda5673a9fbc	0	0	0	0	0	0	0	0	0	0	0	0	0	0	0	0	0	0	0	0	0	0	0	0	0	0	13	0	0	0	0	0	0	51	12	0	0
3c20bb3ac669d07dca1ab9b9034b41b9	0	0	0	0	0	0	0	0	0	0	0	0	0	0	0	0	0	0	0	0	0	0	0	27	0	0	0	0	0	0	23	32	0	0	23	0	7
3c371b4b3734741af5050f74aef07641	0	0	0	0	0	0	0	0	0	0	0	0	0	0	0	0	0	0	0	0	0	0	49	24	0	0	30	59	22	0	177	74	9	0	49	0	65
3c4360080549a1a17e85f9422caa3527	0	0	0	0	19	0	0	8	12	0	10	0	5	0	0	0	0	0	0	0	0	0	0	0	0	0	0	0	0	0	0	0	0	0	0	0	0
3c4cfc58405555ca34e8952d77726a63	0	0	0	0	0	0	0	0	0	0	0	0	0	0	0	0	0	0	0	0	0	0	0	0	179	0	22	53	32	37	0	0	14	178	59	0	61
3c8b396d7ce83805ff1a8c39716acbfe	0	0	0	0	0	0	0	0	0	0	0	0	0	0	0	0	0	0	0	0	0	0	0	287	0	0	0	0	0	0	0	169	109	0	133	51	338
3c8fa902f59dedb19d0fb98605549ec2	0	0	0	0	0	0	0	0	0	0	0	0	0	0	0	0	0	0	0	0	0	0	0	0	0	0	0	0	0	0	0	0	0	0	0	0	117
3c90010b257a38a5141d98f7958afff1	0	0	0	0	0	0	0	0	0	0	0	0	0	0	0	0	0	0	0	0	0	0	0	0	0	0	0	0	0	0	15	0	0	0	21	0	76
3cb9202ef546c5fdc795c662c2fb0c8a	0	0	0	0	0	11	16	0	19	0	45	0	0	31	13	0	0	0	0	0	0	0	0	0	0	0	0	0	0	0	0	0	0	0	0	0	0
3cfe96edf5faa9e080919614f1a0f84c	0	0	0	0	192	172	497	1064	1623	34	2321	0	1743	0	1744	0	0	0	0	0	0	49	0	0	23	32	127	43	113	0	42	49	62	0	54	0	318
3d223edc494da3842f45d90a4abc2353	0	0	0	0	0	0	0	0	0	0	0	0	0	0	0	0	0	0	0	0	0	0	0	0	93	0	14	11	0	8	252	63	55	5	21	22	121
3d289ce9c742443b31529877a6c9d7a2	0	0	0	0	0	0	0	0	0	0	0	0	0	0	0	0	0	0	0	0	0	0	0	0	67	0	0	0	0	0	0	17	0	0	0	0	22
3d4f6f370a5c54ac0034c98d8a563519	0	0	0	0	0	0	0	0	0	0	0	0	0	0	0	0	0	0	0	0	0	0	27	20	0	0	56	29	0	0	0	0	0	4	0	0	0
3d56901adc5ccb5221311a881f4fe44d	0	0	0	0	0	0	0	0	0	0	0	0	0	0	0	0	0	0	0	0	0	0	0	0	0	0	0	0	0	0	0	0	0	0	0	0	63
3d579f6ca3583eb712dcd3f992e804a1	0	0	0	0	0	0	0	0	0	0	0	0	0	0	0	0	0	0	0	0	0	0	24	0	61	0	48	66	48	53	0	14	23	171	48	29	32
3d806d65f19b351b946a2b5494d3a940	0	0	0	0	0	0	0	0	0	0	0	0	0	0	0	0	0	0	0	0	0	0	0	0	0	0	33	0	0	56	0	0	0	0	0	0	0
3d90c679fa8449559431826ea0c32391	0	0	0	0	0	0	0	0	0	0	0	0	0	0	0	0	0	0	0	0	0	0	0	24	0	0	0	0	0	0	0	0	0	51	0	0	0
3dcdeab4a24d09cabff0cca7d7c1d304	0	0	0	0	0	0	0	0	0	0	0	0	0	0	0	0	0	0	0	0	0	0	0	14	0	0	0	0	0	0	19	0	3	4	21	0	13
3dfb76270b245a50ed41dac6bca71e30	0	0	0	0	0	0	0	0	0	0	0	0	0	0	0	0	0	0	0	0	0	0	0	0	46	0	0	0	0	0	0	0	0	0	13	0	0
3e0110514c3f6312b31141150b49be3b	0	0	0	0	0	0	0	0	0	0	0	0	0	0	0	0	0	0	0	0	0	0	202	0	20	29	62	81	0	30	0	0	0	0	44	49	64
3e06af751f6fe2594539abee984198e4	0	0	0	0	0	0	0	0	308	0	87	0	0	10	106	0	191	0	0	0	9	19	0	0	0	0	0	0	0	0	0	0	0	0	0	0	0
3e120b73638fc87cc18daf76f4e3a57e	0	0	0	0	0	0	0	0	0	0	0	0	0	0	0	0	0	0	0	0	0	0	0	40	18	15	0	0	0	50	0	0	47	0	16	37	0
3e4650f17527e5385022e6262f2a77c1	0	0	0	0	0	0	0	0	0	0	0	0	0	0	0	0	0	0	0	0	0	0	0	0	0	0	0	0	0	0	115	91	0	0	0	0	0
3e4cb41f9255c07d2c1d4af28f73c171	0	0	0	0	0	0	0	0	0	0	0	0	0	0	0	0	0	0	0	0	0	0	0	0	0	0	34	0	0	33	22	15	26	104	0	0	0
3e4de840dc942499f48c9c524949a9af	0	0	0	0	90	7	774	601	0	0	0	0	0	0	1006	0	0	0	0	0	0	0	0	7	6	0	196	76	8	0	0	0	0	0	0	0	794
3e5bb0529125110554f67ed3e46d2a2b	0	0	0	0	0	0	0	0	0	0	0	0	0	0	0	0	0	0	0	0	0	0	27	0	3	0	84	272	151	3	3	16	11	446	0	87	103
3e682d6a47dd8ef215e1ec66b88c6368	0	0	0	0	0	0	0	0	0	0	0	0	0	0	0	0	0	0	0	0	0	0	12	0	51	0	9	11	0	0	0	0	0	0	0	0	0
3e80da1f61e0a66a9758f7cac61a4158	0	0	0	0	0	0	0	0	0	0	0	0	0	0	0	0	0	0	0	0	0	0	0	4	0	0	0	3	0	6	0	0	0	2	22	6	31
3e898183f1d0cd772f8e4b543e331769	17	0	7	26	0	25	0	0	0	9	30	102	28	0	0	66	58	161	0	87	54	52	9	131	47	0	6	40	0	5	251	35	48	6	142	51	151
3e89f92c02559f75ddca7c6c1a98b195	0	0	0	0	0	0	0	0	0	0	0	0	0	0	0	0	0	0	0	0	0	0	0	57	118	90	145	61	62	0	0	0	0	0	0	0	0
3e9244496d7f08538bced8a72de3c055	0	0	0	0	0	0	0	0	0	0	0	0	0	0	0	0	0	0	0	0	0	0	0	0	0	0	0	0	62	0	33	0	16	0	0	0	45
3ec5965ca84ad06e09d04a2845a48a23	0	0	0	0	0	0	0	0	0	0	0	0	0	0	0	0	0	0	0	0	0	0	0	32	0	0	0	0	0	0	0	18	0	0	0	0	26
3ed641646510abdac610c9ba121d5bc7	0	0	0	0	0	0	0	0	0	0	0	0	0	0	0	0	0	0	0	0	0	0	29	0	0	0	0	103	0	0	0	0	0	0	21	0	55
3efc32842c828e7402e56ad18a59e2e8	0	0	0	0	0	0	0	0	0	0	0	0	0	0	0	0	0	0	0	0	0	0	0	0	0	0	0	0	0	0	28	21	114	0	0	0	68
3eff153f52c53bec00d1b7725c726e3d	0	0	0	0	0	0	0	0	0	0	0	0	0	0	0	0	0	0	0	0	0	0	42	37	0	0	0	0	0	0	0	0	0	0	0	0	41
3f239016e0e20ba7e0c3bef7b62a37b4	0	0	0	0	0	0	0	0	0	0	0	0	0	0	0	0	0	0	0	0	0	0	0	0	63	0	0	0	0	0	0	0	0	0	0	0	0
3f3677c3f44a8f19d426c9d5ea579fbd	0	0	0	0	0	0	0	0	0	0	0	0	0	0	0	0	0	0	0	0	0	0	0	0	0	0	0	0	0	0	0	0	58	0	0	0	0
3f3bfee19f5cff8192127166cceec4c7	0	0	0	0	0	22	48	32	7	0	23	0	0	0	0	0	0	0	0	0	0	0	0	0	0	0	0	0	0	0	0	0	0	0	0	0	0
3f6746b433f97ab832f6bae076113ddb	0	0	0	0	0	0	0	0	0	0	0	0	0	0	0	0	0	0	0	0	0	0	57	0	136	121	90	0	0	34	0	0	55	0	0	47	0
3f85722f56d589523f09f6b1619ee6b3	0	0	0	0	0	0	0	0	0	0	0	0	0	0	0	0	0	0	0	0	0	0	0	0	6	0	0	0	0	0	0	0	0	103	74	0	0
3f88200a0dc3d66558ac92fc4a4aa5f4	0	0	0	0	0	0	0	0	0	0	0	0	0	0	0	0	0	0	0	0	0	0	0	0	0	0	0	0	0	0	0	0	0	0	0	0	64
3f9bbf01ebdb5c7f282e013b060202cc	0	0	0	0	0	98	0	70	0	0	95	0	0	0	0	0	0	113	0	0	0	0	69	177	24	23	0	4	0	0	0	11	25	308	62	0	70
3fa70086c2a12971117acf714db17ea8	0	0	0	0	0	8	0	12	43	0	0	0	8	17	0	0	0	0	0	0	0	0	0	0	0	0	0	0	0	0	0	0	0	0	0	0	0
3fb6dd440d0ca8c1093ccee1b4dd1772	0	0	0	0	0	0	0	0	0	0	0	0	0	0	0	0	0	0	0	0	0	0	0	0	345	0	0	0	19	0	0	0	0	0	0	0	0
3fb8a2d9bf71b887b99070780aac75ce	0	0	0	0	0	0	0	0	0	0	0	0	0	0	0	0	0	0	0	0	0	0	0	0	0	0	0	0	0	51	0	0	0	0	0	0	48
3fd7546b59e96d18fa80479fcbaaaff5	0	0	0	0	0	0	0	0	0	0	0	0	0	0	0	0	0	0	0	0	0	0	0	31	0	0	0	0	0	0	16	0	0	0	0	0	62
3ffd22f187f77589e03d4e66e0fd1a53	0	0	0	0	0	0	0	0	0	0	0	0	0	0	0	0	0	0	0	0	0	0	21	34	0	40	0	0	0	0	0	0	0	25	0	0	11
40043ccb486c96681d98fd1a054993e2	0	0	0	0	0	0	0	0	0	0	0	0	0	0	0	0	0	0	0	0	0	0	0	0	8	3	36	0	25	0	0	0	0	136	0	0	0
400f074df41e200f3013c58cda2a2fff	0	0	0	0	0	0	0	0	0	0	0	0	0	0	0	0	0	0	0	0	0	0	0	0	0	0	0	0	0	0	86	49	0	0	0	0	0
40296f23521fdef407eba44d7f9a9050	0	0	0	0	0	0	0	0	0	0	0	0	0	0	0	0	0	0	0	0	0	0	0	57	89	41	33	21	22	0	106	15	55	25	16	42	279
40297b9eedf8fb73e9ffedf4385f7ee4	0	0	0	0	0	0	0	40	742	352	24	0	7	22	52	0	0	0	0	0	0	0	0	0	0	0	0	0	0	0	0	0	0	0	0	0	0
402b73db3b471613bbc5a2008a01b3af	0	0	0	0	0	0	0	0	0	0	0	0	0	0	0	0	0	0	0	0	0	0	0	0	0	0	0	0	0	0	147	16	0	0	24	0	0
402bb89ff725285d05b3d851f106fcf5	0	0	0	0	0	0	0	0	0	0	0	0	0	0	0	0	0	0	0	0	0	0	4	22	0	13	6	0	5	0	0	0	1	0	15	0	0
402fc7cb42b2502d8c75930f07ea95f8	0	0	0	0	0	0	0	0	0	0	0	0	0	0	0	0	0	0	0	0	0	0	66	207	106	66	282	152	0	0	0	0	133	0	43	0	277
40379c991e446fa199d54859d55a3341	0	0	0	0	0	0	0	0	0	0	0	0	0	0	0	0	0	0	0	0	0	0	0	25	0	0	0	0	0	0	0	80	0	0	0	0	0
403ebbb882884f3da3dcd0409ab002a0	0	0	0	0	0	0	0	0	14	0	6	0	5	0	37	0	0	0	0	0	0	0	0	0	0	0	0	0	0	0	0	0	0	0	0	0	0
404c13c972fe674fc5bb95456b093de0	0	0	0	0	0	0	0	0	0	0	0	0	0	0	0	0	0	0	0	0	0	0	0	138	80	0	12	31	0	9	71	87	83	65	0	0	0
40b9e531aa9f74efdc6a6580381d5079	0	0	0	0	0	0	0	0	0	0	0	0	0	0	0	0	0	0	0	0	0	0	0	0	0	0	0	4	0	0	0	0	0	54	0	0	0
40fd36105b57799b113d9daabe24574c	0	0	0	0	0	23	0	0	8	0	8	0	4	0	0	0	0	0	0	7	0	73	21	9	0	0	15	38	0	4	133	10	10	16	15	15	6
40fe11f2017c7de7e9cab3488b86eb66	0	0	0	0	0	0	0	0	0	0	0	0	0	0	0	0	0	0	0	0	0	0	0	0	28	18	0	59	0	0	0	0	0	7	23	33	40
411a346ac5f59b2d170b386744349b9f	0	0	0	0	0	45	0	0	0	16	3	0	0	0	7	0	0	0	0	0	0	0	0	705	185	58	19	32	0	0	308	47	145	0	45	9	227
411efb0344fcc2028d4ca7aed91a6980	0	0	0	0	0	0	0	0	0	0	0	0	0	0	0	0	0	0	0	0	0	0	0	0	0	26	0	0	0	14	0	0	0	13	0	0	0
41234b9cb684ddd4441d117bd2803b83	0	0	0	0	0	0	0	0	0	0	0	0	0	0	0	0	0	0	0	0	0	0	0	0	0	0	0	0	0	0	64	18	172	0	0	0	0
412ed68ea970e4ae914dbb4169ec9fc7	0	0	0	2	0	105	6	0	0	0	13	0	0	8	0	0	0	0	0	0	0	0	0	46	63	56	171	78	0	0	124	0	0	0	41	134	0
4141b6344ca440bb3112cca0dcdc023c	0	0	0	0	0	0	0	0	0	0	0	0	0	0	0	0	0	0	0	0	0	0	0	0	0	0	0	65	0	0	0	0	40	0	16	0	0
4144a5ff76f03a17782381c1c8048fe2	0	0	0	0	0	0	0	0	0	0	0	0	0	0	0	0	0	0	0	0	0	0	0	0	0	0	0	0	0	0	0	0	0	85	0	0	0
414dc84f4cb087179a0d03e2a3b41e02	0	0	0	0	0	0	0	0	0	0	0	0	0	0	0	0	0	0	0	0	0	0	0	0	0	0	0	0	0	78	159	69	0	0	27	0	28
4171d5be548679aeb6befb520e1403b6	0	0	0	0	0	0	0	0	0	0	0	0	0	0	0	0	0	0	0	0	0	0	0	0	0	0	0	0	0	0	0	0	0	567	0	0	0
4175c9e4195fabed1ef726a6cc78e155	0	0	0	0	0	0	0	0	0	0	0	0	0	0	0	0	0	0	0	0	0	0	0	156	0	40	11	67	6	7	0	0	0	74	18	0	0
419896f439a15955fd7b2f25e13e923f	0	0	0	0	0	0	0	0	0	0	0	0	0	0	0	0	0	0	0	0	0	0	26	0	0	0	89	0	0	0	0	0	0	0	0	0	0
41e42e29173b8c5e2734affe597d973e	0	0	0	0	0	0	0	0	0	0	0	0	0	0	0	0	0	0	0	0	0	0	0	0	0	0	0	0	0	0	147	15	13	0	0	0	0
42167982a44fc12cc606946ef41d0988	0	0	0	0	0	0	0	0	0	0	0	0	0	0	0	0	0	0	0	0	0	0	41	0	49	211	230	59	0	102	18	0	0	47	0	52	0
421eed247d75299f2c4382f5b3937879	0	0	0	0	0	0	0	0	0	0	0	0	0	0	0	0	0	0	0	0	0	0	37	0	0	0	35	57	41	0	0	19	45	170	47	0	0
422565febc092784be0e238f9bd83c2e	0	0	0	0	0	0	0	0	0	0	0	0	0	0	0	0	0	0	0	0	0	0	0	22	0	0	11	0	0	0	0	56	0	0	0	0	0
42301f1fce6dffd1aeceaa1cca94c6ce	0	0	0	0	0	0	0	0	0	0	0	0	0	0	0	0	0	0	0	0	0	0	0	0	0	42	0	0	31	0	0	33	37	0	17	14	0
423dc5722660b1eef30a61f0f0a73468	0	0	0	0	0	0	0	0	0	0	0	0	0	0	0	0	0	0	0	0	0	0	0	0	76	44	43	0	21	0	52	0	81	0	0	0	178
4260496c3081b3bf9872d822f0afb909	0	0	0	0	0	0	0	0	0	0	0	0	0	0	0	0	0	0	0	0	0	0	0	0	1	0	0	0	0	0	0	12	28	0	5	2	38
42957560619323a73dbd2bd3426ced0a	0	0	0	0	0	0	0	0	0	0	0	0	0	0	0	0	0	0	0	0	0	0	0	0	0	0	53	0	0	0	0	0	0	0	0	0	0
429ea122f0f9766f6f07313f90c42ca1	0	0	0	0	0	0	0	16	18	8	23	0	0	18	0	0	0	0	0	0	0	0	0	0	0	0	0	0	0	0	0	0	0	0	0	0	0
42a5d5919bf3e7c025a26bf552bfdce4	0	0	0	0	0	0	0	0	0	0	0	0	0	0	0	0	0	0	0	0	0	0	0	0	0	0	0	0	0	0	161	92	33	0	0	21	44
42b1c12031727a0842c87514885e5dee	0	0	0	0	0	0	0	0	0	0	0	0	0	0	0	0	0	0	0	0	0	0	35	0	0	30	0	0	0	0	376	55	0	43	0	64	0
42be794d216a5ac99c11c7ed9efce273	0	0	0	0	0	20	80	71	11	18	0	0	0	0	0	0	0	0	0	0	0	0	0	0	0	0	0	0	0	0	0	0	0	0	0	0	0
42f150d2d6377ccb9ef2750cc4b724db	0	0	0	0	0	0	0	0	0	0	0	0	0	0	0	0	0	0	0	0	0	0	0	0	0	0	0	0	0	87	31	0	0	0	0	242	0
4304c016ecb986f17545cefc5de39fdd	0	0	0	0	0	0	0	0	0	0	0	0	0	0	0	0	0	0	0	0	0	0	95	37	0	0	11	15	0	77	53	0	65	278	64	0	38
4308e52e24128b7f91c7b7002510f453	0	0	0	0	0	0	0	0	0	0	0	0	0	0	0	0	0	0	0	0	0	0	0	0	0	70	0	0	0	0	45	0	0	0	0	0	0
430f91e222d2c8bb401d622767f70af4	0	0	0	0	0	0	0	0	0	0	0	0	0	0	0	0	0	0	0	0	0	0	0	12	0	44	0	0	0	0	0	0	0	0	0	0	0
4326ba838c8d10db40f50484f6575d28	0	0	0	0	0	0	0	0	0	0	0	0	0	0	0	0	0	0	0	0	0	0	15	170	43	0	12	0	0	0	0	0	14	0	0	0	0
4346a7a59d334fff40b43a39264018b7	0	0	0	0	0	0	0	0	0	0	0	0	0	0	0	0	0	0	0	0	0	0	0	188	178	50	0	0	0	0	0	0	0	14	0	0	0
4357b06521e87cde9e5f59665577bf2a	0	0	0	0	0	0	0	0	0	0	0	0	0	0	0	0	0	0	0	0	0	0	0	0	0	17	12	26	0	0	0	0	29	0	0	0	21
437abe66719c5cf91f632c4d0c466aad	0	0	0	0	0	26	0	25	20	0	7	0	0	0	0	0	0	0	0	0	0	0	0	38	55	43	27	36	73	0	87	74	27	0	15	27	130
438aafbc78fc1036faf01bfd1effbdd8	0	0	0	0	0	2	0	13	16	0	0	0	5	0	0	0	0	0	0	0	0	0	32	0	11	4	49	9	3	21	0	12	1	23	15	20	32
43960f3ff21328695b8aba5004ed1913	0	0	0	0	0	0	0	0	0	0	0	0	0	0	0	0	0	0	0	0	0	0	0	19	0	0	24	10	0	0	0	0	0	0	0	0	17
43a2fa3ee1498d48d6159ceffab1a148	0	0	0	0	0	0	0	0	0	0	0	0	0	0	0	0	0	0	0	0	0	0	0	0	0	0	0	0	0	0	59	9	0	0	0	0	131
43fc561aa7d03bcc4ac9313e5963e5e8	0	0	0	0	0	0	0	0	0	0	0	0	0	0	0	0	0	0	0	0	0	0	6	268	558	41	75	205	321	127	1584	138	187	66	75	274	0
440182919c4531aa5c0ba81727fc40f1	0	0	0	0	0	0	0	0	0	0	0	0	0	0	0	0	0	0	0	0	0	0	0	34	0	0	0	0	0	0	0	0	0	0	0	0	17
4422dd36efedfda4c9b175dd4168612d	0	0	0	0	0	0	0	0	0	0	0	0	0	0	0	0	0	0	0	0	0	0	0	0	0	0	0	0	0	96	0	0	0	76	0	0	0
443473295aacf564ecae7aa790c586d6	0	0	0	0	0	0	0	0	0	0	0	0	0	0	0	0	0	0	0	0	0	0	0	290	66	0	0	0	0	0	0	0	0	0	0	0	0
4447628392b8f89d485b97df38650315	0	0	0	0	0	0	0	0	0	0	0	0	0	0	0	0	0	0	0	0	0	0	0	0	0	0	0	0	0	0	0	29	11	0	0	7	42
445fc6b507c783a4fe6a29e34df4e3a9	0	0	0	0	0	0	0	0	0	0	0	0	0	0	0	0	0	0	0	0	0	0	0	77	0	0	0	0	0	0	0	0	0	0	0	0	0
44726042a3f0314550d5ff1ed5bd467e	0	0	0	0	0	0	0	0	0	0	0	0	0	0	0	0	0	0	0	0	0	0	11	0	0	0	0	15	10	0	0	0	0	80	0	12	0
44906080916b0fbd68f7c94f7fd6dbf9	0	0	0	0	0	0	0	0	0	0	0	0	0	0	0	0	0	0	0	0	0	0	0	0	0	0	0	0	0	0	23	0	24	0	0	243	0
44a57241e031fe23b1d91c35c9a070ed	0	0	0	0	0	0	0	0	0	0	0	0	0	0	0	0	0	0	0	0	0	0	0	0	0	0	0	0	0	0	20	15	29	0	0	12	106
44f456562913a0e66e75fd8af772a91f	0	0	0	0	153	1151	2191	2921	7186	220	415	0	290	282	706	0	0	0	0	18	0	0	0	0	0	0	0	0	0	0	24	0	29	0	0	0	0
4513a535b83e65bd68f99d17faf62a96	0	0	0	0	0	0	0	0	0	0	0	0	0	0	0	0	0	0	0	0	0	0	0	0	0	5	0	0	0	0	1076	1014	572	0	156	20	405
457fdfd2bd87aa8d9521645557f14161	0	0	0	0	0	0	0	0	0	0	0	0	0	0	0	0	0	0	0	0	0	0	0	0	0	0	0	0	0	0	1273	120	0	0	0	0	0
4581c9220dd01bd40950a1dd1f9888fd	0	0	0	0	0	0	0	0	0	0	0	0	0	0	0	0	0	0	0	0	0	0	0	0	26	0	0	16	0	0	0	0	0	244	0	0	0
45c090485019dc4f61318eb4bd118442	0	0	0	0	0	0	0	0	0	0	0	0	0	0	0	0	0	0	0	0	0	0	0	61	122	15	0	0	103	0	18	37	0	0	0	0	899
45c2a60b55f311a3799d2b806a2cad04	0	0	0	0	0	0	0	0	0	0	0	0	0	0	0	0	0	0	0	0	0	0	43	0	0	0	0	0	0	0	4	3	17	0	0	0	0
45e69c49a2a4ce1308f7973e8229c413	3	0	0	3	0	0	0	0	8	0	0	0	0	0	0	0	4	0	0	0	13	0	0	0	0	0	0	0	0	0	0	0	0	0	0	0	0
45f5e30ba2dd51e3a60ed00255edd132	0	0	0	0	0	0	0	0	0	0	0	0	0	0	0	0	0	0	0	0	0	0	0	0	0	0	0	0	0	0	0	0	17	0	0	0	49
460241e93a7fa7d084968c7d83c780ef	0	0	0	0	0	0	0	0	0	0	0	0	0	0	0	0	0	0	0	0	0	0	0	0	0	0	0	0	0	0	57	0	322	0	0	0	327
469873ba1bd543e9e49bb31edfb71bf7	0	0	0	0	194	151	41	73	0	0	314	0	133	0	90	0	0	60	0	0	0	0	0	107	29	0	0	0	25	0	20	0	0	0	0	0	106
46a6c0ada7f78d7202dac31a11f54178	0	0	0	0	0	0	0	0	0	0	0	0	0	0	0	0	0	0	0	0	0	0	0	75	0	0	28	64	0	0	0	0	32	0	51	15	44
46a9390da04f4aad443bec3a59a3c2b1	0	0	0	0	0	0	0	0	0	0	0	0	0	0	0	0	0	0	0	0	0	0	0	191	9	0	0	0	0	0	11	0	0	0	0	0	75
46aac676362b4c171cf5af5bfdba0e9b	0	0	0	0	0	0	0	0	0	0	0	0	0	0	0	0	0	0	0	0	0	0	0	36	60	43	0	62	0	0	0	0	0	0	65	0	56
46bcdfe7c45e2ee9881424f273bb17c3	0	0	0	0	0	0	0	0	0	0	0	0	0	0	0	0	0	0	0	0	0	0	0	21	30	21	19	0	0	66	31	11	28	0	0	76	43
46bd823ed3d787707d2424dc3192802a	0	0	0	0	54	6	0	29	33	437	4	0	0	0	121	0	0	0	0	0	0	0	0	0	0	0	0	0	0	0	0	0	0	0	0	0	0
46ca2d59df432af6c759ce5027412649	0	0	0	0	0	0	0	0	0	0	0	0	0	0	0	0	0	0	0	0	0	0	0	0	14	0	55	0	0	0	13	0	21	0	84	82	38
46d97e72827e4419a66a13794a596db7	0	0	0	0	0	0	0	0	0	0	0	0	0	0	0	0	0	0	0	0	0	0	0	0	0	0	0	0	0	0	0	0	0	0	0	0	108
46e1b44b661ec7822da4acf7d1135372	0	0	0	0	0	0	0	0	0	0	0	0	0	0	0	0	0	0	0	0	0	0	12	108	34	0	0	0	0	0	46	0	0	0	0	0	0
46fee3590455261325abe2a1686c0850	0	0	0	0	9	0	15	48	0	54	56	0	6	0	0	0	0	0	0	0	0	0	0	0	0	0	0	0	0	0	0	0	0	0	0	0	0
46ff677b442ee0cd5d1b32f2655d833c	0	0	0	0	0	0	0	0	0	0	0	0	0	0	0	0	0	0	0	0	0	0	515	0	61	32	0	0	14	0	0	21	0	0	0	0	39
4701e7ef004a21ce657a6e76b20d1dfb	0	0	0	0	0	0	0	0	0	0	0	0	0	0	0	0	0	0	0	0	0	0	0	0	0	25	34	116	0	0	53	0	0	41	19	129	0
4702150fe92e45636e02d6d8b2aab56f	0	0	0	0	0	0	0	0	0	0	0	0	0	0	0	0	0	0	0	0	0	0	0	0	0	0	0	0	0	0	0	0	0	0	0	0	96
472a36b15b98d4e236d303e4f3598cbe	0	0	0	0	0	0	0	0	0	0	0	0	0	0	0	0	0	0	0	0	0	0	0	0	0	0	0	0	0	0	0	27	0	32	0	0	0
47424190ac0af4e77403253606b3bdd9	0	0	0	0	0	0	0	0	0	0	0	0	0	0	0	0	0	0	0	0	0	0	0	0	0	0	0	0	7	0	3	0	0	0	123	6	0
47495c9c813c60ff0d10bfd20fa956ba	0	0	0	0	0	0	0	0	0	0	0	0	0	0	0	0	0	0	0	0	0	0	0	0	0	0	0	0	0	0	0	55	0	0	0	0	0
4766edc7cd172f6ca4ea0c4fc45ae7a4	0	0	0	0	0	0	0	0	0	0	0	0	0	0	0	0	0	0	0	0	0	0	0	105	111	0	0	14	0	0	15	0	22	0	36	0	0
476a431b7b055e5f7d4882a219daaea6	0	0	0	0	0	0	37	75	68	38	0	0	0	21	16	0	0	0	0	0	0	0	0	0	0	0	0	0	0	0	0	0	0	0	0	0	0
4777966cd206654a8c63d77f8d53e2cf	0	0	0	296	0	0	0	0	0	0	0	0	0	0	0	0	0	5	0	7	27	0	0	0	0	0	0	0	0	0	0	0	0	0	0	0	0
479fcfdd53eb5d23dfd2a299666f8948	21	0	0	164	0	0	0	0	0	0	0	2	0	0	0	0	7	0	0	0	0	0	0	0	0	0	0	0	0	0	0	0	0	0	0	0	0
47a3abbd03581d12f68bf8022bca9241	0	0	0	0	0	0	0	0	0	0	0	0	0	0	0	0	0	0	0	0	0	0	0	0	0	0	0	71	0	0	0	0	0	0	0	0	0
47ac3e922721f9c10b60dcbd5e248ce0	0	0	0	0	0	0	0	0	0	0	0	0	0	0	0	0	0	0	0	0	0	0	0	0	0	64	43	44	0	0	0	0	0	490	0	0	0
47c789fd0f9fb6e2b9aaa80b31e09a8f	0	0	0	0	0	0	0	0	0	0	0	0	0	0	0	0	0	0	0	0	0	0	15	47	406	67	40	48	0	60	256	0	56	0	37	172	178
47cad0ce740c3c5f5079658c2ff3ab2f	0	0	0	0	0	0	0	0	0	0	0	0	0	0	0	0	0	0	0	0	0	0	0	0	0	0	0	0	0	0	95	0	0	0	0	0	0
47db911e463891037caf19ca446f7c42	0	0	0	0	0	0	0	0	0	0	0	0	0	0	0	0	0	0	0	0	0	0	0	0	0	159	0	0	0	29	0	0	0	256	0	725	0
47e8d62a65adb4ac7de4771fb9150808	0	0	0	0	0	0	0	0	0	0	0	0	0	0	0	0	0	0	0	0	0	0	0	0	0	0	0	0	0	26	233	54	73	0	25	103	119
48177a2227dd9c3fd17b0df3052b79c7	0	0	0	0	0	0	0	0	0	0	0	0	0	0	0	0	0	0	0	0	0	0	0	54	0	0	0	0	0	0	73	24	55	0	0	0	68
48530560242db6bd074502900dbbf38c	0	0	0	0	0	0	0	0	0	0	0	0	0	0	0	0	0	0	0	0	0	0	19	11	0	64	73	87	13	0	0	17	30	0	0	103	44
4867af138d2fcf871183e73469484271	46	0	219	0	28	0	36	46	82	0	0	89	10	25	43	1067	202	86	0	72	66	111	32	94	72	71	0	49	34	34	315	144	49	65	161	86	272
486ae0aa314f7e7677fd135651096a89	0	0	0	0	0	0	0	0	0	0	0	0	0	0	0	0	0	0	0	0	0	0	0	13	0	0	0	0	0	0	8	0	0	0	0	0	156
486ff181f3f590fe84d83ae7c11a795b	0	0	0	0	0	47	21	29	0	0	0	0	0	0	17	0	0	0	0	0	0	0	0	194	0	0	26	0	0	0	39	65	194	46	0	0	382
487516fc3d2f697a12ed52e88284a2ae	0	0	0	0	0	0	0	0	0	0	0	0	0	0	0	0	0	0	0	0	0	0	0	0	0	0	0	0	0	0	0	0	0	0	0	0	578
4889a4fd755154e83806ecffe89e039b	52	0	0	14	0	0	0	0	0	0	0	16	0	0	0	0	13	0	26	0	0	0	0	0	0	0	0	0	0	0	0	0	0	0	0	0	0
489738c9bf8704bb74e85adc67a9acba	0	0	0	0	0	0	0	0	0	0	0	0	0	0	0	0	0	0	0	0	0	0	0	200	0	0	0	0	0	0	0	0	0	0	0	0	0
48a7851fd9aacd1c0704f0edc591f8f5	0	0	0	0	0	0	0	0	0	0	0	0	0	0	0	0	0	0	0	0	0	0	41	103	1107	977	274	0	0	0	38	64	0	580	0	12	0
48cfe17595ca4e27e0ac936da194470a	0	0	0	0	0	0	0	0	0	0	0	0	0	0	0	0	0	0	0	0	0	0	0	18	23	0	0	0	0	0	12	0	3	0	0	0	191
48f3750269604fae61bd86f12bdc168a	0	0	0	0	0	0	0	0	0	0	0	0	0	0	0	0	0	0	0	0	0	0	0	33	21	0	0	0	0	0	0	0	65	0	0	0	55
48fe7434066653b169cf1aee2d1e287c	0	0	0	0	0	0	0	0	0	0	0	0	0	0	0	0	0	0	0	0	0	0	0	0	0	0	39	0	0	0	40	0	32	0	0	0	0
4912f3c7a286b3e9e3919a23c9145854	0	0	0	0	0	0	0	0	0	0	0	0	0	0	0	0	0	0	0	0	0	0	0	0	0	0	0	0	0	0	492	0	0	0	0	0	114
4914f1f90d2d1d12c296621f24f3a308	0	0	0	0	0	0	0	12	29	29	37	0	3	33	8	0	0	0	0	0	0	0	0	0	0	0	0	0	0	0	0	0	0	0	0	0	0
491c1c956e6ac33c7129eb8a01381e73	0	0	0	0	0	0	0	0	0	0	0	0	0	0	0	0	0	0	0	0	0	0	0	0	0	0	0	0	0	0	0	11	78	0	0	0	0
49266c6281047d83f922f0718e6543df	0	0	0	0	0	0	0	0	0	0	0	0	0	0	0	0	0	0	0	0	0	0	0	0	0	0	0	130	0	0	0	0	0	0	0	0	0
495eff66408cee07741be2fe05e9f117	0	0	0	15	0	0	34	14	0	0	6	0	0	0	0	0	0	0	32	0	0	0	0	0	0	0	0	0	0	0	0	0	0	0	7	0	53
497bb6bfcaf808f7915b82cfa9fc476a	0	0	0	0	7	16	18	8	438	0	9	0	27	0	38	0	0	0	0	0	0	0	0	0	0	0	0	0	0	0	0	0	0	0	0	0	0
4998bccf7c2c98779ddde6627d7619d6	0	0	0	0	0	0	0	0	0	0	0	0	0	0	0	0	0	0	0	0	0	0	179	0	0	0	0	0	22	136	0	0	26	39	0	0	0
49ac63ed32316076703e55a11a7634f4	0	0	0	0	0	0	0	0	0	0	0	0	0	0	0	0	0	0	0	0	0	0	30	0	0	0	0	0	0	0	0	0	0	128	0	0	0
49b148bfde70f2b0cdeb57cb335aeb20	0	0	0	0	0	0	0	0	0	290	543	0	292	1673	298	0	0	0	12	9	11	0	0	0	0	0	0	0	0	0	0	0	0	0	0	0	0
4a0e473c2c3d675f3e7c5176f4350a93	0	0	0	0	0	0	0	0	0	0	0	0	0	0	0	0	0	0	0	0	0	0	0	56	0	0	0	0	0	0	0	0	0	0	0	0	0
4a379f2ca25750fd7f993402a93224a0	0	22	0	0	388	0	0	0	143	51	128	0	457	0	346	0	16	0	0	23	0	0	0	0	198	51	9	0	295	0	0	0	58	0	0	0	214
4a5834f7d705a41df0c3580b78524f64	0	0	0	0	0	0	0	0	0	0	0	0	0	0	0	0	0	0	0	0	0	0	0	0	0	0	0	0	0	0	0	0	0	0	0	0	70
4a66e915a87580963908034b7a54d160	0	0	0	0	0	0	0	0	0	0	0	0	0	0	0	0	0	0	0	0	0	0	921	69	26	7	36	0	27	10	28	5	58	59	12	0	150
4a6b3a06b174b0264bda90e1972ef408	0	0	0	0	0	0	0	0	76	11	80	0	0	37	38	0	0	0	0	0	0	0	0	0	0	0	0	0	0	0	0	0	0	0	0	0	0
4a718c24f1798f2afd85ed13d8ca9470	0	0	0	0	0	0	0	0	0	0	0	0	0	0	0	0	0	0	0	0	0	0	0	0	0	0	0	0	0	0	22	44	98	0	0	11	30
4b045b5e6de783c4a3be16c54115e04e	0	0	0	0	0	0	0	0	0	0	0	0	0	0	0	0	0	0	0	0	0	0	0	0	0	10	0	0	0	0	0	0	0	75	3	0	0
4b3a0e2f7ec5c84a39f76027745fc3d3	0	0	0	0	16	11	45	24	643	74	164	0	0	167	39	0	0	0	0	0	0	0	0	0	0	0	0	0	0	0	0	0	0	0	0	0	0
4b3a22d1b275549864596db3efda7ae8	0	0	0	0	69	1310	278	280	44	0	740	0	373	0	790	0	0	0	0	0	0	0	0	247	78	81	54	6	66	0	0	0	17	0	0	23	55
4b481617b3b1ac338817d2e7ddd0432c	0	0	0	0	0	0	0	0	0	0	0	0	0	0	0	0	0	0	0	0	0	0	0	0	0	0	0	0	0	0	62	0	0	0	0	0	0
4b571ce80207be3643c349a3a684d1df	0	0	0	0	0	0	0	0	0	0	0	0	0	0	0	0	0	0	0	0	0	0	50	61	37	25	0	0	0	0	0	0	27	0	0	5	0
4b682643ece1f0060e3b62ffecb0f86b	0	0	0	0	0	0	0	0	0	0	0	0	0	0	0	0	0	0	0	0	0	0	0	1059	80	0	0	59	0	0	0	49	0	0	0	0	110
4b68d62eee3edc99db121bbf4db5fa67	0	0	0	0	0	0	0	0	0	0	0	0	0	0	0	0	0	0	0	0	0	0	0	0	47	21	41	0	0	0	0	0	0	53	0	0	0
4b9ae16749bcfd7133892142a3f57546	0	0	0	0	0	50	0	10	0	0	50	0	0	0	36	0	0	0	0	0	0	0	0	0	0	0	0	0	0	0	0	0	0	0	0	0	0
4bad76ed7a5eac4a7c714b39dc1df816	0	0	0	0	0	0	0	0	0	0	0	0	0	0	0	0	0	0	0	0	0	0	0	0	0	0	0	0	0	127	0	0	0	0	0	0	0
4bf07738abdf12f3428961b9221b2b19	0	0	0	0	0	0	0	0	0	0	0	0	0	0	0	0	0	0	0	0	0	0	0	0	1676	0	0	466	0	0	0	0	0	0	0	0	34
4bf666d2e5e164f7d70647a083a47b3c	0	0	0	0	0	0	0	0	0	0	0	0	0	0	0	0	0	0	0	0	0	0	0	0	0	0	0	0	0	21	65	0	42	0	8	56	261
4c0e38c3fac72dab987f7d60517dea85	0	0	0	0	0	0	0	0	0	0	0	0	0	0	0	0	0	0	0	0	0	0	0	0	0	0	0	50	59	0	0	0	0	0	0	0	0
4c0e5ff7816346dff60804cb79b798b1	0	0	0	0	0	0	0	0	0	0	0	0	0	0	0	0	0	0	0	0	0	0	0	36	0	0	0	0	0	0	357	127	110	0	78	0	270
4c18cb443861295a0d582d9cc40e4621	0	0	0	0	0	0	0	19	21	0	32	0	35	0	0	0	0	0	0	0	0	0	0	50	33	0	0	0	0	0	0	0	50	0	73	0	0
4c91377e155af881a28e90cc011d5093	0	0	0	0	0	0	0	0	0	0	0	0	0	0	0	0	0	0	0	0	0	0	0	292	0	0	0	0	0	0	0	0	0	0	0	0	0
4c93f60d09dff6c0804e1c870469b01d	0	0	0	0	0	0	0	0	0	0	0	0	0	0	0	0	0	0	0	0	0	0	0	0	0	0	0	0	0	0	0	0	0	60	0	0	0
4c9aa20205cdde984a9541aaa7455f36	0	0	0	0	0	0	0	0	0	0	0	0	0	0	0	0	0	0	0	0	0	0	19	0	8	0	33	18	0	26	0	0	57	0	0	10	109
4c9aa81147352087fe26b0c760dfce48	0	0	0	0	0	0	0	0	0	0	0	0	0	0	0	0	0	0	0	0	0	0	0	0	0	0	0	0	0	0	183	90	155	0	53	0	170
4c9b530cf970223043b8045a65fed60a	0	0	0	0	0	0	0	0	0	0	0	0	0	0	0	0	0	0	0	0	0	0	0	0	0	0	0	0	0	0	0	0	72	0	0	0	0
4cb2ba49c379d84636f023fb21faa12f	0	0	0	0	0	0	0	0	0	0	0	0	0	0	0	0	0	0	0	0	0	0	0	0	0	0	0	0	0	0	62	0	0	0	0	0	0
4cf0fa6c64e85310908dd33fc842592c	0	0	0	0	0	0	0	0	0	0	0	0	0	0	0	0	0	0	0	0	0	0	0	0	0	0	0	0	0	0	0	0	0	0	0	0	72
4cfb5b4fb6e98bcb0818e2669874a1f0	0	0	0	0	0	0	0	0	0	0	0	0	0	0	0	0	0	0	0	0	0	0	0	0	0	0	0	39	0	0	0	0	0	84	0	0	21
4d0668ad2e8699df9b5bf2370cc6cc98	0	0	0	0	0	0	0	0	0	0	0	0	0	0	0	0	0	0	0	0	0	0	0	0	0	0	0	0	0	0	0	0	0	0	0	0	74
4d150a7bd2ae02846689399e2e6e28d1	0	5	0	0	0	0	0	0	0	0	0	69	0	0	0	0	25	4	0	0	0	0	0	0	0	0	0	0	0	0	0	0	0	0	0	0	0
4d23d8c79122231ce75be4f00088ef2b	0	0	0	0	0	0	0	0	0	0	0	0	0	0	0	0	0	0	0	0	0	0	74	74	0	0	0	0	0	0	0	0	0	6	0	0	0
4d5e55d047111b2eae4502709701378f	0	0	0	0	0	0	0	0	0	0	0	0	0	0	0	0	0	0	0	0	0	0	54	0	19	56	36	0	0	55	5	9	16	65	0	15	54
4dcfa6c7306265295d2f5af37a9c10ef	0	0	0	0	0	0	0	0	0	0	0	0	0	0	0	0	0	0	0	0	0	0	0	0	0	0	0	0	0	0	0	0	0	0	0	0	118
4df2d62abba6779a449553b640e6988d	0	0	0	0	0	0	19	29	27	40	16	0	0	0	0	0	0	0	0	0	0	0	0	0	0	0	0	0	0	0	0	0	0	0	0	0	0
4e306924b374f3c11f78f2cb7dd4d8e8	0	0	0	0	0	0	0	0	0	0	0	0	0	0	0	0	0	0	0	0	0	0	0	0	0	0	0	0	0	0	23	68	33	0	20	14	10
4e39262a6511c3987ef580b6468ed9d2	0	0	0	0	0	0	0	0	0	0	0	0	0	0	0	0	0	0	0	0	0	0	0	0	0	0	0	0	0	0	46	22	59	0	66	0	248
4e5205834bc93ef975642edb9b79760c	0	0	0	0	0	0	0	0	0	0	0	0	0	0	0	0	0	0	0	0	0	0	26	0	0	0	0	0	0	0	0	0	0	0	0	25	0
4e66b11b8edcc195518c6a0980f7c7dd	0	0	0	0	0	0	0	0	0	0	0	0	0	0	0	0	0	0	0	0	0	0	0	0	0	0	0	0	0	0	0	0	0	0	0	0	111
4e6c3c37c9c10f5f22ccc10cb414c473	0	0	0	0	0	0	0	0	0	0	0	0	0	0	0	0	0	0	0	0	0	0	0	0	17	0	0	87	0	0	0	0	0	0	0	0	0
4e8d58d2c8093b55ddbb88deb5edfe30	0	0	0	0	0	0	0	0	0	0	0	0	0	0	0	0	0	0	0	0	0	0	0	0	0	0	0	0	0	0	190	12	186	0	39	49	260
4e9a24c95b314f267a8cc0b99bf3f8b7	0	0	0	0	0	0	0	0	0	0	0	0	0	0	0	0	0	0	0	0	0	0	197	0	0	95	0	0	0	95	0	0	0	172	0	0	0
4ea4465c606f5aedbaa85f6ecfe76e28	0	0	0	0	0	0	0	0	0	0	0	0	0	0	0	0	0	0	0	0	0	0	0	25	17	24	0	0	29	0	50	0	27	0	8	15	98
4eafe5484b7b3735f213a147bd9e41ff	0	0	0	0	0	0	0	0	0	0	0	0	0	0	0	0	0	0	0	0	0	0	0	0	0	0	0	0	0	0	45	16	0	0	0	0	0
4ec651cd9b3ddcd2901d34bdfe948102	0	0	0	0	0	0	0	0	0	0	0	0	0	0	0	0	0	0	0	0	0	0	0	0	0	0	0	0	0	0	115	30	31	0	0	0	0
4ed278035a5e39b7d9980ee12db646e7	0	0	0	0	0	0	0	0	0	0	0	0	0	0	0	0	0	0	0	0	0	0	10	17	30	17	0	1	0	0	0	33	9	95	63	0	0
4ef8965d739b58ccae3b12dbf44ead0d	0	0	0	0	0	0	0	0	0	0	0	0	0	0	0	0	0	0	0	0	0	0	0	0	0	0	0	0	0	0	0	0	0	0	0	0	55
4efba6db7563c4bf4eea1de31fba8cd1	0	0	0	0	0	0	0	0	0	0	0	0	0	0	0	0	0	0	0	0	0	0	11	0	17	0	36	22	0	43	0	0	0	28	0	0	12
4f0b52b49afab561ae8290e010c3becc	145	51	8	30	0	0	0	0	0	0	0	26	0	0	0	0	59	0	308	27	11	0	0	0	0	0	0	0	0	0	0	0	0	0	0	0	0
4f208441c0cf9610fc82e59e48588269	0	0	0	0	0	0	0	0	0	0	0	0	0	0	0	0	0	0	0	0	0	0	187	0	0	0	0	0	0	0	0	0	0	0	0	0	0
4f3646f9b5f66af861942bf006cc4866	0	0	0	0	0	0	0	0	0	0	0	0	0	0	0	0	0	0	0	0	0	0	81	0	0	0	132	0	0	0	0	0	0	0	0	63	0
4f3e15af3079d38f0064e3f0f0bc8269	0	0	0	0	0	0	0	0	0	0	0	0	0	0	0	0	0	0	0	0	0	0	0	0	0	0	0	0	0	0	0	0	0	0	78	0	0
4f44165d62375b159fcca980fe2fb796	0	0	0	0	0	0	0	0	0	0	0	0	0	0	0	0	0	0	0	0	0	0	0	0	45	0	0	0	0	24	54	19	15	0	49	0	21
4f49acf5f2c8293d419fbfe710e90bf9	0	0	0	0	0	0	0	0	0	0	0	0	0	0	0	0	0	0	0	0	0	0	0	0	0	0	0	0	0	0	87	0	0	0	83	0	0
4f519901840e03b6f13776a0897cd6b2	0	0	0	0	0	0	0	0	0	0	0	0	0	0	0	0	0	0	0	0	0	0	0	0	0	0	0	0	0	0	48	25	47	0	0	0	0
4f7367d8e754b8e26234619cff7de42f	0	0	0	0	0	0	0	0	0	0	0	0	0	0	0	0	0	0	0	0	0	0	0	0	0	0	0	0	0	0	0	0	0	0	0	0	85
4fa240e291896b4fa99f8213ee53ebd1	0	0	0	0	4	23	28	96	98	0	0	0	0	0	0	0	0	0	0	0	0	0	0	0	0	0	0	0	0	0	0	0	0	0	0	0	0
5026350c23f73f00fc033a99dfe3e597	0	0	0	0	0	0	0	0	0	0	0	0	0	0	0	0	0	0	0	0	0	0	0	0	0	0	0	11	0	0	0	0	0	73	0	0	0
503a784af15cf3d552281f46b8b073a5	0	0	0	0	0	0	0	0	0	0	0	0	0	0	0	0	0	0	0	0	0	0	0	0	0	0	0	0	30	0	3	0	0	2	32	13	0
50684c33c049c847f6193e338769b00b	0	0	0	0	0	0	0	0	0	0	0	0	0	0	0	0	0	0	0	0	0	0	0	0	0	0	0	0	0	0	54	0	0	0	0	0	0
506b72db6be50e3813442509115116d2	0	0	0	0	0	0	0	0	0	0	0	0	0	0	0	0	0	0	0	0	0	0	200	0	0	15	48	57	0	30	0	0	0	0	0	23	0
50789782b810a55424089c9e55dc4bc9	0	0	0	0	0	0	0	0	0	0	0	0	0	0	0	0	0	0	0	0	0	0	0	0	0	15	0	0	0	0	0	0	0	54	0	0	24
508d34099e9623321337232735506d2f	0	0	0	0	0	0	0	0	0	0	0	0	0	0	0	0	0	0	0	0	0	0	0	0	15	0	0	0	10	6	0	5	12	0	0	16	0
509d3032a93c1b694e8e76f42c9a374b	0	0	0	0	0	0	0	0	75	0	18	0	9	0	11	0	0	0	0	0	0	0	0	0	0	0	0	0	0	0	0	0	0	0	0	0	0
50aaaf912ce9b2eef7a2e33c98d6c46f	0	0	0	0	0	0	0	0	0	0	0	0	0	0	0	0	0	0	0	0	0	0	0	0	0	0	42	0	0	13	0	0	0	0	0	0	0
50b91958239ab2113a3cbc5c9f149d63	0	0	0	0	0	0	0	0	0	0	0	0	0	0	0	0	0	0	0	0	0	0	45	0	19	125	226	0	21	66	0	0	54	396	0	96	33
50dddf961f2fcad4bb8e3a180b455084	0	0	0	0	0	0	0	0	0	0	0	0	0	0	0	0	0	0	0	0	0	0	0	0	0	46	0	0	0	11	0	0	0	0	0	23	0
51399ea025909867fe3ea61ee6bf1ea4	0	10	0	0	31	224	47	144	74	0	87	0	99	26	152	0	0	43	0	0	0	64	0	163	0	75	96	38	38	48	171	77	91	107	56	0	280
516da957b453cabcf004940314de71e5	0	0	0	0	0	0	0	0	0	0	0	0	0	0	0	0	0	0	0	0	0	0	0	0	27	0	0	0	0	31	0	0	0	19	0	0	0
516ef4482c887dcc119e270484341dec	0	0	0	0	0	0	0	0	0	0	0	0	0	0	0	0	0	0	0	0	0	0	0	43	29	0	0	0	0	0	0	0	0	0	0	0	0
51984e1fcd119dabe35c17ea4e2e0aef	0	0	0	0	0	0	0	0	0	0	0	0	0	0	0	0	0	0	0	0	0	0	0	0	0	0	0	0	0	0	0	0	0	0	57	0	0
51a145b295f7321c17fa729ac5e47bae	0	0	0	0	0	0	0	0	0	0	0	0	0	0	0	0	0	0	0	0	0	0	0	0	0	0	0	0	0	0	0	0	0	0	50	0	0
51ba56b7c0601fbcbdf5c7eece7df38d	0	0	0	0	0	0	0	0	0	0	0	0	0	0	0	0	0	0	0	0	0	0	0	0	202	0	0	25	58	0	131	147	0	60	33	0	267
51d93e0dfb1c79fa082984a222a80a9e	0	0	0	0	0	0	0	0	0	0	0	0	0	0	0	0	0	0	0	0	0	0	0	0	0	0	0	0	0	0	0	0	0	0	0	0	73
51dd947cef6eb99cbbe568ad1b864ad8	0	0	0	0	0	0	0	0	0	0	0	0	0	0	0	0	0	0	0	0	0	0	0	0	0	0	0	0	0	0	0	0	0	56	0	0	0
51eee46ef250e91c7ceae4a64f392f63	0	0	0	0	0	0	0	0	0	0	0	0	0	0	0	0	0	0	0	0	0	0	15	17	19	16	21	14	23	18	34	12	11	26	58	0	419
51f6c53fdee9fab1d21341831f1e13bb	0	0	0	0	0	0	0	0	0	0	0	0	0	0	0	0	0	0	0	0	0	0	0	0	0	0	0	0	0	0	55	4	922	0	0	0	83
520333d2139c7e38000dabaa30c30c90	0	0	0	0	0	0	0	0	0	0	0	0	0	0	0	0	0	0	0	0	0	0	0	0	0	0	0	20	0	0	0	8	0	0	0	46	69
520f172fa7107916931ded3c20abeadf	0	0	0	0	0	0	0	0	0	0	0	0	0	0	0	0	0	0	0	0	0	0	0	0	0	0	9	22	0	0	0	0	0	90	0	0	0
522a4acc5ac55a53ea45688da37dacf5	0	0	0	0	0	0	0	0	0	0	0	0	0	0	0	0	0	0	0	0	0	0	0	0	0	57	0	77	21	61	0	0	0	311	0	47	0
522e673dda9d3c1f07e620cf9f1c5a9c	0	0	0	0	0	0	0	0	0	0	0	0	0	0	0	0	0	0	0	0	0	0	0	0	93	0	0	0	0	0	0	0	0	0	0	0	0
524711c8e450b7e237771f43ae608e6b	0	0	0	0	0	0	0	0	0	0	0	0	0	0	0	0	0	0	0	0	0	0	0	0	0	0	0	0	0	0	0	0	34	0	0	0	31
529acd085d2518de1d679bb8a6e01494	0	0	0	0	0	0	0	0	0	0	0	0	0	0	0	0	0	0	0	0	0	0	0	38	19	67	0	0	0	0	0	0	0	0	0	0	0
52ad90a7d5aeabd91f8108d7e602ddd0	0	0	0	0	0	0	0	0	0	0	0	0	0	0	0	0	0	0	0	0	0	0	0	0	0	0	54	10	14	37	0	15	50	0	9	0	0
52e87aeae24c49f34c514a8d5da8662d	0	0	0	0	0	0	0	0	0	0	0	0	0	0	0	0	0	0	0	0	0	0	0	0	0	0	0	0	0	0	0	8	0	0	76	0	0
533570b7d0f12396011281db5ffe25ee	0	0	0	0	0	13	0	0	0	41	0	0	9	0	640	0	0	39	0	44	21	0	0	157	8	0	18	0	0	0	108	23	106	0	14	11	335
534bb79bfb19145fe52f7928826ed2cd	0	0	0	0	0	0	0	0	0	0	0	0	0	0	0	0	0	0	0	0	0	0	0	43	49	1	4	0	0	26	0	0	10	0	0	30	0
5378617dffb97a39b204e5ff65c69bd9	0	0	0	0	0	0	0	0	0	0	0	0	0	0	0	0	0	0	0	0	0	0	112	31	0	38	0	0	0	0	0	0	0	0	0	0	0
53861efaefa7861c591cf91f37a99180	0	0	0	0	0	0	0	0	0	0	0	0	0	0	0	0	0	0	0	0	0	0	0	130	0	0	0	0	0	0	0	0	0	0	0	0	1
53a24cc1184fe05310630200746d5ed4	0	0	0	0	0	0	0	0	0	0	0	0	0	0	0	0	0	0	0	0	0	0	0	0	0	0	0	0	0	0	0	0	0	0	0	0	50
53ce500a3d34033e4c79c7a6e463ee63	0	0	0	0	0	0	0	0	373	24	204	0	0	30	48	0	0	0	0	0	0	0	0	0	0	0	0	0	0	0	0	0	0	0	0	0	0
53cf24297988ffe7e64d36c98d5887c2	0	0	0	0	0	0	0	0	0	0	0	0	0	0	0	0	0	0	0	0	0	0	0	5	0	0	0	0	0	19	0	21	0	0	0	0	33
53d9f4735d25a406308da9f3da2c3e91	0	0	0	0	0	0	0	0	0	0	0	0	0	0	0	0	0	0	0	0	0	0	0	0	0	0	0	0	0	0	0	0	0	0	135	0	0
5474efcc78c0ea47f4a7eab12bdc6a77	0	0	0	0	55	1	11	45	23	0	9	0	18	0	27	0	0	0	0	0	0	0	10	16	1	16	3	5	9	6	21	5	8	8	9	12	28
54819c112f7a2a40bf27d2978e34fcbd	0	0	0	0	0	0	0	0	0	0	0	0	0	0	0	0	0	0	0	0	0	0	9	3	10	13	0	0	14	0	0	6	1	0	0	0	0
54ae0b258e2b11cb01b9ebce46d3aec1	0	0	0	0	0	15	2	6	5	0	0	0	0	0	0	0	0	0	0	0	0	0	0	72	60	63	5	4	59	20	20	12	0	4	19	0	55
54b9592340bf090539dce492e0c2193c	0	0	0	0	0	0	0	0	0	0	0	0	0	0	0	0	0	0	0	0	0	0	0	310	406	54	0	0	0	14	135	0	0	0	0	0	50
54bbef8bf1fa3155e5a27b0fd285a772	0	0	0	0	0	0	0	0	0	0	0	0	0	0	0	0	0	0	0	0	0	0	0	2	8	0	0	0	9	0	4	18	0	0	9	0	0
54d4819fa2f67baa083e89e00d62093d	0	0	0	0	0	0	0	0	0	0	0	0	0	0	0	0	0	0	0	0	0	0	0	0	31	0	0	0	0	25	0	0	0	0	0	0	0
54e25c1fed7e75fc9ee4f37481b9067f	0	0	0	0	1	0	1	3	5	0	0	0	10	18	0	0	0	0	0	0	0	0	0	0	0	0	0	0	0	0	0	0	0	0	0	0	0
5501fd991181c25153137c44aa16ac33	0	0	0	0	0	0	0	0	0	0	0	0	0	0	0	0	0	0	0	0	0	0	0	0	0	0	0	0	0	0	58	47	0	0	0	0	31
5505705d9b3f40cabe3afae05aea4e69	0	0	0	0	0	0	0	0	0	0	0	0	0	0	0	0	0	0	0	0	0	0	0	0	71	0	0	0	0	0	0	0	0	0	0	0	0
5506cfdfa31317e383862c63bcd7474b	0	0	0	0	0	0	0	0	0	0	0	0	0	0	0	0	0	0	0	0	0	0	0	0	0	13	21	19	3	20	22	1	0	37	2	0	4
551e75d431892b6f6ffc89da00fe4b9e	0	0	0	0	0	0	0	0	0	0	0	0	0	0	0	0	0	0	0	0	0	0	0	0	0	0	0	0	0	0	51	118	0	0	15	0	3
5535af0f6639a901b09c993cbc6dfe68	0	0	0	0	0	0	0	0	0	0	0	0	0	0	0	0	0	0	0	0	0	0	0	0	0	0	0	0	0	63	0	0	0	0	0	0	0
555c3febbd83a36cff0df415c63101e9	0	0	0	0	0	0	0	0	0	0	0	0	0	0	0	0	0	0	0	0	0	0	0	0	0	0	0	0	0	12	48	15	26	9	26	17	73
557bec423a74058f4fd8fc141021a665	0	0	0	0	0	0	0	0	0	0	0	0	0	0	0	0	0	0	0	0	0	0	0	0	283	112	0	0	0	0	0	0	0	1346	0	0	0
560893f1af57c980a0480a36f172bc07	0	0	0	0	0	0	0	0	0	0	0	0	0	0	0	0	0	0	0	0	0	0	0	0	0	2	14	19	0	0	0	0	29	13	0	11	12
562f4ffb4de5908063799ff0f2ec6f2e	0	0	0	0	0	0	0	0	0	0	0	0	0	0	0	0	0	0	0	0	0	0	0	0	0	0	14	0	0	0	0	0	0	0	157	0	0
5635f32e70fd9bcc3ceea5aadde4e770	0	0	0	0	0	0	0	0	0	0	0	0	0	0	0	0	0	0	0	0	0	0	0	0	0	0	0	0	0	0	0	0	0	0	0	0	1154
567cbab36cb30ea16db8fec33b59dd06	0	0	0	0	0	111	29	115	57	15	198	0	26	0	0	0	0	0	0	0	0	0	108	186	489	80	92	135	25	295	73	26	158	275	129	37	132
568e724675147e972ac70c0ccbee7597	0	0	0	0	0	0	0	0	0	0	0	0	0	0	0	0	0	0	0	0	0	0	0	0	143	28	0	0	0	0	0	0	0	0	0	0	0
56a122101e16ad851a7ea94b00360bcc	0	0	0	0	0	0	0	0	0	0	0	0	0	0	0	0	0	0	0	0	0	0	12	112	11	0	0	0	0	0	54	0	16	0	0	0	25
56dc9c775304b65ce7ad63fceb873d55	0	0	0	0	65	25	0	0	0	9	0	0	0	0	0	0	8	0	0	0	0	0	124	48	15	28	58	0	29	0	0	0	0	48	0	0	0
571cf3bf2848f0d7e5d8d5f405520edb	0	0	0	0	0	0	0	0	0	0	0	0	0	0	0	0	0	0	0	0	0	0	0	26	0	0	0	0	0	0	0	0	23	0	27	0	0
5732dd6679400f78b2a3433bf6a94ecc	0	0	0	0	0	0	0	0	0	0	0	0	0	0	0	0	0	0	0	0	0	0	0	83	0	0	0	0	0	0	0	0	21	0	0	0	33
573f634f1db837045f946cd6f9c38da5	0	0	0	0	0	0	0	0	0	0	0	0	0	0	0	0	0	0	0	0	0	0	0	37	8	0	75	0	0	36	71	0	0	36	0	0	0
574109268a82ae0e18dbaee526f96c96	0	0	0	0	0	0	0	0	0	0	0	0	0	0	0	0	0	0	0	0	0	0	0	0	0	0	0	0	0	0	0	0	0	0	59	0	0
5760eecc93669e4182c04be609798f58	0	0	0	0	0	0	0	0	0	0	0	0	0	0	0	0	0	0	0	0	0	0	24	0	0	0	0	0	0	0	0	0	0	46	0	0	0
57d57d18659d00b3ad2b5d86451a608e	0	0	0	0	0	0	0	0	0	0	0	0	0	0	0	0	0	0	0	0	0	0	0	0	0	0	0	0	0	0	0	0	0	0	0	0	91
57e725ec9bca510d0147527f4f9152a4	0	0	0	0	0	0	0	0	0	0	0	0	0	0	0	0	0	0	0	0	0	0	0	0	50	0	0	0	0	0	0	24	0	0	0	0	0
57fc5679a40829e69c2fb6ac584f8b68	0	0	0	0	0	0	0	0	0	0	0	0	0	0	0	0	0	0	0	0	0	0	0	0	0	0	102	704	0	49	0	8	0	0	223	0	8
57ff25b5fd7c62454e9a1fe7e20c9c45	0	0	0	0	0	0	0	0	0	0	0	0	0	0	0	0	0	0	0	0	0	0	71	52	0	43	91	90	80	22	233	54	47	53	84	147	101
581f81545f97bc520a37c9e2e28a76cf	0	0	0	0	0	0	0	0	0	0	0	0	0	0	0	0	0	0	0	0	0	0	0	0	0	0	0	0	0	0	0	0	50	8	103	14	30
5823c49f6ca399078c16af831f7b509a	0	0	0	0	0	0	0	0	0	0	0	0	0	0	0	0	0	0	0	0	0	0	0	0	0	53	0	0	0	0	0	0	0	0	0	0	0
5827528b3e520be92c73be0713451012	0	0	0	0	0	0	0	0	0	0	0	0	0	0	0	0	0	0	0	0	0	0	0	0	0	0	0	0	0	0	16	26	9	0	15	0	20
583edbc3797a5a66e59a944ff679ffef	0	0	0	0	0	0	0	0	0	0	0	0	0	0	0	0	0	0	0	0	0	0	0	11	0	0	2	0	0	3	16	32	12	0	4	12	1
5859b305881e6cad387949d83b5ab839	0	0	0	0	11	3	0	5	15	15	0	0	0	0	0	0	0	0	0	0	0	0	0	0	0	0	0	0	0	0	0	0	0	0	0	0	0
585d3343a6eb82a7105688085946f6fe	0	0	0	0	0	0	0	0	0	0	0	0	0	0	0	0	0	0	0	0	0	0	0	0	0	0	0	0	0	0	0	0	0	0	0	0	75
5872277de290baf3eb964277f34025b6	0	0	0	0	0	0	0	0	0	0	0	0	0	0	0	0	0	0	0	0	0	0	0	0	15	0	27	42	0	0	76	0	0	1	0	13	3
58a173b4f0a1517761925bf57eeafef2	0	0	0	0	0	0	0	0	0	0	0	0	0	0	0	0	0	0	0	0	0	0	34	0	0	0	0	0	0	0	0	0	0	0	0	0	32
58bd1f7ab21f9069175479fd1a7a5abf	0	0	0	0	4	11	25	83	328	0	50	0	0	6	0	0	0	0	0	0	0	0	0	0	0	0	0	0	0	0	0	0	0	0	0	0	0
58ca4d2d8122d2713324229201e9332f	0	0	0	0	0	0	0	0	0	0	0	0	0	0	0	0	0	0	0	0	0	0	0	0	0	0	32	11	0	0	0	0	67	0	0	108	0
590adba9a60d89cb60b6de747f328dfb	0	0	0	0	0	0	0	0	0	0	0	0	0	0	0	0	0	0	0	0	0	0	99	0	0	0	0	0	0	0	0	0	0	0	0	0	0
59147a25ad6b96d5d5d38cc4f4c8991b	0	0	0	0	34	16	48	270	19	17	67	0	28	8	0	0	0	50	0	0	0	0	0	29	0	18	0	30	0	0	0	0	0	0	0	38	34
59258e643f8d381da67b135ad8842c58	0	0	0	0	0	0	0	0	0	0	0	0	0	0	0	0	0	0	0	0	0	0	0	71	0	31	0	0	0	39	130	7	41	0	0	0	72
597b6efbe71e6739428aaa63418efb98	0	0	0	0	0	0	0	0	0	0	0	0	0	0	0	0	0	0	0	0	0	0	18	0	0	0	0	0	0	70	0	0	0	0	0	0	62
5980645f123e1de97cedf378a67239f6	0	0	0	0	0	0	0	0	0	0	0	0	0	0	0	0	0	0	0	0	0	0	0	62	0	0	27	0	16	25	8	30	21	0	0	13	44
598b9b8c2a1c223800517915a01cd71c	0	0	0	0	0	130	26	34	43	8	25	0	0	18	71	0	0	0	0	0	0	0	0	0	0	0	0	0	0	0	0	0	0	0	0	0	0
59b5352e08f765be3e3860b4f032d84d	0	0	0	0	0	0	0	0	0	0	0	0	0	0	0	0	0	0	0	0	0	0	0	0	0	0	0	0	0	34	0	0	38	0	0	0	0
59cb990c62d663c49f7eaed962d75cb1	0	0	0	0	0	0	0	0	0	0	0	0	0	0	0	0	0	0	0	0	0	0	0	0	128	22	0	34	48	0	0	0	0	0	0	0	185
59d471da0573b4790186215910606d10	0	0	167	0	103	15	70	204	308	0	9	1033	4	0	0	21	418	51	0	0	76	687	8	26	18	17	0	94	46	36	62	14	0	63	40	11	29
59f6514113b41112fc5243880df5b2c8	0	0	0	0	0	0	0	0	0	0	0	0	0	0	0	0	0	0	0	0	0	0	0	8	20	0	0	0	0	0	7	0	0	0	0	12	19
5a0d76c964b024cd90a84436ea6b81d7	0	0	0	0	0	37	26	0	268	67	22	0	58	0	202	0	0	0	0	0	0	0	37	105	0	0	0	0	41	0	100	98	166	0	121	45	1204
5a2f070be395e1893251934bd9ac1e96	0	0	0	0	0	0	0	53	64	78	52	0	0	0	0	0	0	0	0	0	0	0	0	0	0	0	0	0	0	0	0	0	0	0	0	0	0
5ac103a4c106a48b03123889e94ae2b3	0	0	0	0	0	8	40	30	39	0	7	0	0	7	6	0	0	0	0	0	0	0	0	0	0	0	0	0	0	0	0	0	0	0	0	0	0
5b098ea74b7afad2794d7d69dca21d69	0	0	0	0	0	458	0	64	0	57	0	0	22	0	69	0	0	35	0	0	0	0	27	41	71	22	0	0	0	0	0	0	21	0	12	0	0
5b3ef19d1c86c3f82707ef48119173ca	0	0	0	0	0	0	0	0	0	0	0	0	0	0	0	0	0	0	0	0	0	0	0	4	25	19	0	6	12	0	19	0	2	18	10	18	23
5b3ef91621e214adb80694448edd8b96	0	0	0	0	0	0	0	0	0	0	0	0	0	0	0	0	0	0	0	0	0	0	0	0	0	0	174	0	0	0	40	0	88	269	11	0	0
5b7b0e3345e399d3656956416bcb8473	0	0	0	0	0	0	0	0	0	0	0	0	0	0	0	0	0	0	0	0	0	0	29	0	0	0	0	0	0	33	0	0	0	16	0	0	0
5be749de2bd94330d745e8a3d998942a	0	0	0	0	0	0	0	0	0	0	0	0	0	0	0	0	0	0	0	0	0	0	0	0	43	0	0	0	0	29	0	0	0	0	0	0	0
5beaee463260c0756b23b737004a70a9	0	0	0	0	0	0	0	0	0	0	0	0	0	0	0	0	0	0	0	0	0	0	0	0	0	0	0	0	0	0	0	0	0	98	0	0	0
5c3445a91dd4b69139d85fe88d8c7da6	0	0	0	0	17	0	0	26	279	0	119	0	0	26	52	0	0	0	0	0	0	0	0	0	0	0	0	0	0	0	0	0	0	0	0	0	0
5c4f6c05758b99e268b59589c8b85e33	0	0	0	0	0	13	0	21	34	208	12	0	0	10	150	0	0	0	0	0	0	0	0	0	0	0	0	0	0	0	39	16	0	0	0	0	0
5cc151147ebc166643cb67de71b1242d	0	0	0	0	0	0	0	0	0	0	0	0	0	0	0	0	0	0	0	0	0	0	0	13	0	0	0	36	0	0	0	0	10	0	0	0	22
5cc4721baaf68d989b8ddc441c088a6b	0	0	0	0	0	0	0	0	0	0	0	0	0	0	0	0	0	0	0	0	0	0	0	0	0	0	0	0	0	0	0	0	0	0	0	0	87
5cd27f70bf3645be86eb9b604eb8b5a7	0	0	0	0	0	0	0	0	0	0	0	0	0	0	0	0	0	0	0	0	0	0	0	0	0	0	0	11	0	0	13	25	0	0	23	0	0
5cd443affa876371b7c129dfc7eb9f37	0	0	0	0	0	0	0	0	0	0	0	0	0	0	0	0	0	0	0	0	0	0	0	10	0	6	0	0	8	0	33	0	0	26	0	0	25
5cde109fa3391bbad1f458416d96466b	0	0	0	0	0	0	0	0	0	0	0	0	0	0	0	0	0	0	0	0	0	0	0	0	0	0	92	0	0	0	0	0	0	0	0	0	0
5cdfe58e44efb4e1328f332038ef092e	0	0	0	0	0	0	0	0	0	0	0	0	0	0	0	0	0	0	0	0	0	0	49	0	0	0	0	0	0	0	0	0	0	134	0	0	0
5ce14ecb81e6056e1740ecf31dfe8906	0	0	0	0	0	0	0	0	0	0	0	0	0	0	0	0	0	0	0	0	0	0	0	0	0	0	0	0	0	0	0	0	20	0	0	0	103
5cf924a285046b0b2ea72d7d550e25eb	0	0	0	0	0	0	0	0	0	0	0	0	0	0	0	0	0	0	0	0	0	0	0	0	0	0	0	0	0	0	0	56	0	0	23	0	0
5d05517ea375f19c163997755842d6d2	0	0	0	0	0	0	0	0	0	0	0	0	0	0	0	0	0	0	0	0	0	0	3	0	6	0	13	1	0	13	0	20	0	6	177	16	83
5d995c70ccc550b77cda77eefc7f8729	0	0	0	0	0	0	0	0	0	0	0	0	0	0	0	0	0	0	0	0	0	0	0	0	0	14	0	23	0	0	0	0	0	0	18	0	0
5dbd366c79f593eaded761ab07ab819e	0	0	0	0	0	0	0	0	0	0	0	0	0	0	0	0	0	0	0	0	0	0	121	87	0	69	376	72	39	130	43	25	33	733	25	96	160
5dc7536960b52bf5fb345946e5022935	0	0	0	0	0	0	0	0	0	0	0	0	0	0	0	0	0	0	0	0	0	0	0	0	0	0	0	0	0	0	0	0	59	0	0	0	18
5de510e194785e0ef64d1d5c987b3f41	0	0	0	0	0	0	0	0	0	0	0	0	0	0	0	0	0	0	0	0	0	0	0	0	0	0	0	0	0	99	95	65	88	28	0	148	49
5e033b0d538ec8d755ffb6b7d897413f	0	0	0	0	0	0	0	0	0	0	0	0	0	0	0	0	0	0	0	0	0	0	0	0	0	0	0	0	0	0	0	0	50	0	0	0	0
5e3d22fa5cd9035bd7226065665a0971	0	0	0	0	0	0	0	0	0	0	0	0	0	0	0	0	0	0	0	0	0	0	0	0	0	0	0	44	0	0	0	0	0	0	0	0	14
5e4e2cc2a8af327170cac57162fe49bf	0	0	0	0	0	0	0	0	0	0	0	0	0	0	0	0	0	0	0	0	0	0	0	0	82	69	0	0	0	37	0	0	12	568	0	0	6
5e5d3e207a65728e969463599c28cdeb	0	0	0	0	0	0	0	0	0	0	0	0	0	0	0	0	0	0	0	0	0	0	0	0	0	0	0	0	0	0	17	0	25	0	0	0	8
5e5ef9803c1ab6eb0af970d9bff83cfc	0	0	0	0	0	0	0	0	0	0	0	0	0	0	0	0	0	0	0	0	0	0	0	0	0	0	0	0	0	0	0	0	0	0	0	0	52
5e64fba7cf40cae8eb272017248934b3	0	0	0	0	0	0	0	0	0	0	0	0	0	0	0	0	0	0	0	0	0	0	0	51	78	0	0	0	0	0	0	7	27	0	86	0	73
5e6c3f9559cd7fc8c235d4b3a4da8a43	0	0	0	0	0	0	14	9	0	30	0	0	0	0	0	0	0	0	10	0	0	0	0	0	239	0	0	0	0	0	0	0	15	0	0	0	966
5e71accc8313f49bca7902b0c76bc464	0	0	0	0	0	0	7	10	60	26	53	0	0	61	0	0	0	0	0	0	0	0	0	0	0	0	0	0	0	0	0	0	0	0	0	0	0
5e9130048f6b5751da494fab7d28472b	0	0	0	0	0	0	0	0	0	0	0	0	0	0	0	0	0	0	0	0	0	0	0	31	13	23	22	0	0	9	24	20	0	0	0	0	26
5e92c3e9efa06f79af10ddee1bde1860	0	0	0	0	0	0	0	0	0	0	0	0	0	0	0	0	0	0	0	0	0	0	0	80	0	0	0	0	0	0	0	43	152	0	81	80	128
5ea0191e7feabdfabcaa1e524da8b3d4	0	0	0	0	0	0	0	0	0	0	0	0	0	0	0	0	0	0	0	0	0	0	0	1	0	0	41	113	0	46	23	0	116	0	102	0	83
5eaf43de1af871b55c9e2fee9208e952	0	0	0	0	0	0	0	0	0	0	0	0	0	0	0	0	0	0	0	0	0	0	277	0	0	0	37	0	0	215	0	0	0	54	0	0	0
5ec7389cf7cf510b27aec01b1edd8c85	0	0	0	0	0	0	0	0	0	0	0	0	0	0	0	0	0	0	0	0	0	0	0	12	0	0	0	0	0	0	0	22	20	0	16	0	0
5ee2a24260a1a84426950d75241bc86d	0	0	0	0	0	0	0	0	0	0	0	0	0	0	0	0	0	0	0	0	0	0	0	0	11	0	0	0	0	0	0	0	0	39	0	0	0
5ee37d710f20866de2b3f47cbd9c1a81	0	0	0	0	0	0	0	0	0	0	0	0	0	0	0	0	0	0	0	0	0	0	28	0	0	17	0	0	26	0	0	0	0	160	0	0	46
5f64a5099c0ce8c1c830da9e0e26bc66	0	0	0	0	0	0	0	0	0	0	0	0	0	0	0	0	0	0	0	0	0	0	0	0	0	0	0	0	0	62	111	0	0	59	0	14	130
5fa2e38266856cc47e833b5ff3c1c55e	0	0	0	0	0	0	0	0	0	0	0	0	0	0	0	0	0	0	0	0	0	0	0	0	0	0	50	0	0	0	0	0	0	0	0	0	0
5fe5bd3e01f4b938f5bb4433a7334c31	0	0	0	0	0	0	0	0	0	0	0	0	0	0	0	0	0	0	0	0	0	0	0	0	0	0	22	50	20	0	0	0	0	0	0	0	0
5fe5ce89e79d51877473e71066870dde	0	0	0	0	0	0	0	0	0	0	0	0	0	0	0	0	0	0	0	0	0	0	0	63	0	0	0	0	0	0	0	0	0	0	0	0	24
5ff79547f383ea99d763e0ae9428a81e	0	0	0	0	0	0	0	0	0	0	0	0	0	0	0	0	0	0	0	0	0	0	56	3	96	0	56	80	80	0	0	16	0	0	38	592	40
5ff918f91d57f10fcbd05422937211b2	0	0	0	0	0	0	0	0	0	0	0	0	0	0	0	0	0	0	0	0	0	0	0	0	38	0	30	0	0	11	0	0	29	0	20	0	91
60069a1fa92d0743101e1084853ecf73	0	0	0	0	0	0	0	0	0	0	0	0	0	0	0	0	0	0	0	0	0	0	0	14	0	32	52	0	0	0	0	0	0	0	0	0	0
601bc3ed4dc504dd992e0875a95256a4	0	0	0	0	0	0	0	0	0	0	0	0	0	0	0	0	0	0	0	0	0	0	85	13	105	34	11	17	39	142	54	0	56	280	19	97	44
6027314245e7adf257a2a781776bb5ed	0	0	0	0	0	0	0	0	0	0	0	0	0	0	0	0	0	0	0	0	0	0	17	11	0	0	89	0	0	0	0	0	28	0	0	0	26
60317a9362756780780e3aabfd03e8d6	0	0	0	0	0	0	0	0	0	0	0	0	0	0	0	0	0	0	0	0	0	0	115	0	0	0	0	0	0	0	0	0	0	261	0	0	0
604c3b35801e5869b4983f08ec79a524	0	0	0	0	0	0	0	0	0	0	0	0	0	0	0	0	0	0	0	0	0	0	0	0	0	0	0	0	0	0	346	68	27	0	0	0	110
60661eeb8159d8016e852bb1a0fa27ee	0	0	0	0	0	0	0	0	0	0	0	0	0	0	0	0	0	0	0	0	0	0	0	0	0	0	0	0	0	0	114	0	34	0	0	0	0
608fb2edf20441d0a83a3880a61b86d4	0	0	0	0	0	0	0	0	0	0	0	0	0	0	0	0	0	0	0	0	0	0	0	0	0	0	0	0	0	32	76	88	0	0	26	0	0
60a00c99ece76ca8d8fb3ec6e2fdf36e	0	0	0	0	0	0	0	0	0	0	0	0	0	0	0	0	0	0	0	0	0	0	0	0	0	0	0	0	0	0	0	0	0	0	0	87	0
60a294d5d850b7603ed93542ed3b2e7f	0	0	0	0	0	0	0	0	0	0	0	0	0	0	0	0	0	0	0	0	0	0	0	0	0	0	0	0	0	0	22	0	0	0	32	0	0
60b9dc822270dd462db1b03a5e7d19b3	0	0	0	0	57	46	0	29	16	0	0	0	0	0	151	0	0	0	0	0	0	28	11	0	58	10	0	13	53	4	19	14	11	23	20	16	183
60c479382b0c9ab4dbb19009362c2c8b	0	0	0	0	0	0	0	0	0	0	0	0	0	0	0	0	0	0	0	0	0	0	0	1	0	0	0	0	0	0	0	44	4	0	2	33	1
60f133374c44e1fd9655db765936c045	0	0	0	0	0	0	0	0	0	0	0	0	0	0	0	0	0	0	0	0	0	0	0	0	0	0	0	0	0	0	32	28	0	0	0	31	0
610b15e03328bf210aa59984c39e518c	129	0	0	249	0	0	0	0	0	0	0	0	0	0	0	0	12	5	0	7	0	0	0	0	0	0	0	0	0	0	0	0	0	0	0	0	0
6144708dad8905cbc70c1af6074cb159	0	0	0	0	0	0	0	0	0	0	0	0	0	0	0	0	0	0	0	0	0	0	0	0	0	0	0	0	0	0	80	40	0	0	0	0	0
615704709433d379cdc26abef09aea33	0	0	0	0	0	0	0	0	0	0	0	0	0	0	0	0	0	0	0	0	0	0	202	0	0	21	59	54	0	13	0	0	0	14	0	17	19
61574706e3320024c7c794b64d942eef	0	0	0	0	0	0	0	0	0	0	0	0	0	0	0	0	0	0	0	0	0	0	0	0	0	0	0	0	0	0	0	29	0	0	0	27	0
616e1543de1c69c963b3bae5d24c3969	0	0	0	0	0	6	0	9	0	48	10	0	0	0	0	0	0	0	0	0	0	0	0	0	0	0	0	0	0	0	0	0	0	0	0	0	0
617d50ada9d448edf154365af297e788	0	0	0	0	0	0	0	0	0	0	0	0	0	0	0	0	0	0	0	0	0	0	0	0	0	0	6	0	0	40	4	1	0	0	0	6	2
61af8c7c27aaa856f997009ebaed79c5	0	0	0	0	0	0	0	0	0	0	0	0	0	0	0	0	0	0	0	0	0	0	0	0	0	3	0	0	0	0	0	0	23	0	10	0	34
61bc6f354ff93c0ff3d2d6067699a4ed	0	0	0	0	0	0	0	0	0	0	0	0	0	0	0	0	0	0	0	0	0	0	0	0	0	0	0	0	0	0	0	0	28	0	0	0	48
61e7ec655dc8cb156a53f89c816a763f	0	0	0	0	0	0	0	0	0	0	0	0	0	0	0	0	0	0	0	0	0	0	0	0	37	0	0	0	0	0	0	0	0	47	0	0	0
61f24ea6212eed4608d3fc1c247ca001	0	0	0	0	0	0	0	0	0	0	0	0	0	0	0	0	0	0	0	0	0	0	0	0	0	0	0	0	0	0	287	154	72	0	0	0	0
6225139788904e77d8d60777db7495ea	0	0	0	0	0	0	0	0	0	0	0	0	0	0	0	0	0	0	0	0	0	0	0	0	109	0	0	27	0	0	0	0	0	0	0	0	0
62360a9f62525fd58a2f1a49d88c7687	0	0	0	0	0	0	0	0	0	0	0	0	0	0	0	0	0	0	0	0	0	0	0	0	0	0	0	0	13	0	0	25	0	0	36	0	0
624c7037f0864e249c748ec31e5e8d31	0	0	0	0	0	0	0	0	0	0	0	0	0	0	0	0	0	0	0	0	0	0	136	0	0	0	0	156	0	0	0	0	0	0	0	0	0
6265c9e6ac1b67b080eb9b66b3e31b67	0	0	0	0	0	0	0	0	0	0	0	0	0	0	0	0	0	0	0	0	0	0	0	0	0	0	41	35	0	0	0	0	0	0	0	0	0
6278f77c3d69a8ae2e0c827720dc485f	0	0	0	0	0	0	0	0	0	0	0	0	0	0	0	0	0	0	0	0	0	0	0	0	42	0	0	17	0	0	0	0	0	0	0	0	0
6292f74193ebc0dff5449d075eb0c77c	0	0	0	0	0	0	0	0	0	0	0	0	0	0	0	0	0	0	0	0	0	0	69	0	0	42	8	0	0	25	0	0	0	71	0	81	0
62b8d92e6dbfdb788a57acdefdf99e97	0	0	0	0	0	0	0	0	0	0	0	0	0	0	0	0	0	0	0	0	0	0	0	0	20	0	0	0	0	0	83	0	11	0	0	0	115
62c47bca76e1588ca0bc44fd45f30fc5	0	0	0	0	0	0	0	0	0	0	0	0	0	0	0	0	0	0	0	0	0	0	0	7	0	0	60	0	0	0	0	0	0	0	0	0	0
62da4ed89044bd7b8149b83135948c21	0	0	0	0	0	0	0	0	0	0	0	0	0	0	0	0	0	0	0	0	0	0	0	176	0	0	0	0	0	0	0	0	0	0	0	0	0
62e883c5b9cb25b0909790bdd43e678e	0	0	0	0	62	55	17	33	0	0	0	0	0	0	0	0	0	0	0	0	0	19	154	87	198	107	30	66	117	79	27	33	202	264	43	52	178
62f3cf10b2a19c99b0b82a8b309ef7f6	0	0	0	0	0	0	0	0	0	0	0	0	0	0	0	0	0	0	0	0	0	0	0	0	22	0	97	61	0	0	0	0	0	0	0	27	0
63261dea2d29635ddcac8c75fcb29cb9	0	0	0	0	0	0	0	0	0	0	0	0	0	0	0	0	0	0	0	0	0	0	0	0	0	0	0	0	0	0	177	48	24	0	71	32	137
6340a826809abd6e2ba633cfb9683825	0	0	0	0	0	0	0	0	0	0	0	0	0	0	0	0	0	0	0	0	0	0	0	75	19	0	14	13	0	0	0	0	0	0	0	0	0
634799881395877ea4f10889629db85b	0	0	0	0	0	0	0	0	0	0	0	0	0	0	0	0	0	0	0	0	0	0	0	0	0	0	0	0	0	0	132	18	15	0	0	0	24
635a788bf2b18b4ae965fa23f083021a	0	0	0	0	0	0	0	0	0	0	0	0	0	0	0	0	0	0	0	0	0	0	0	0	0	119	26	9	23	33	41	27	84	53	18	90	31
635afdcfce4266a72481334a80c722a3	0	0	0	0	0	0	0	0	0	0	0	0	0	0	0	0	0	0	0	0	0	0	0	213	59	97	0	0	292	0	120	50	266	0	0	0	216
63615b0b4a0438ca115e07a4e66869b1	0	0	0	0	0	0	0	0	0	0	0	0	0	0	0	0	0	0	0	0	0	0	0	6	23	0	0	8	0	0	27	7	3	0	0	0	0
636a6e6f0b308f47b8314e8ffcb33cab	0	0	0	0	0	0	0	0	0	0	0	0	0	0	0	0	0	0	0	0	0	0	0	0	0	0	0	441	0	0	0	0	0	0	0	270	0
63d22cc67c466ec020205acada936da5	0	0	0	0	0	0	0	0	0	0	0	0	0	0	0	0	0	0	0	0	0	0	107	274	0	0	0	0	0	56	60	25	89	991	0	0	113
63e404505f0505579015ec9caf9337b1	0	0	0	0	0	0	0	0	0	0	0	0	0	0	0	0	0	0	0	0	0	0	0	0	0	0	0	0	0	0	14	39	0	0	30	0	6
6436ac09effd9d92f0137f1aba3621d0	0	0	0	0	0	26	0	0	12	21	29	0	39	0	0	28	0	17	0	0	0	0	60	65	111	0	16	28	0	25	0	0	44	0	21	0	65
645443357ed09b74b251f07500bffd11	0	0	0	0	0	0	0	0	0	0	0	0	0	0	0	0	0	0	0	0	0	0	0	0	0	0	0	0	0	0	0	31	35	0	0	0	445
64d6ebea2e59febb7945e24f3f26464e	0	0	0	0	0	0	0	0	0	0	0	0	0	0	0	0	0	0	0	0	0	0	0	0	0	0	0	0	0	0	398	61	45	0	0	10	121
64daa55591b73aa1b66b2222ded6e77a	0	0	0	0	0	0	0	0	0	0	0	0	0	0	0	0	0	0	0	0	0	0	6	0	16	44	0	0	0	0	0	0	0	0	0	57	0
64f85d9e1eac1930565b8efc1a7d48bc	0	0	0	0	0	0	0	0	0	0	0	0	0	0	0	0	0	0	0	0	0	0	0	118	139	134	83	22	77	12	193	85	106	0	3	172	458
64ff7390e09244dbb2cb58898d37de86	20	0	0	0	0	117	71	183	162	0	0	0	48	0	134	0	0	26	0	0	0	341	0	80	97	114	0	0	0	0	127	115	57	0	124	0	1057
651650424365a302fecca0635219ad4f	0	0	0	0	0	0	0	0	0	0	0	0	0	0	0	0	0	0	0	0	0	0	0	0	0	0	0	64	0	0	0	0	0	0	0	0	0
653be1f7e0cbf0a7418512df956f2f02	0	0	0	0	0	0	0	0	0	0	0	0	0	0	0	0	0	0	0	0	0	0	0	0	0	0	68	0	0	0	0	0	0	0	0	47	0
653cace394b8ceb5aa01c0e84e218d5b	0	0	0	0	0	0	0	0	0	0	0	0	0	0	0	0	0	0	0	0	0	0	0	0	0	0	0	6	0	0	0	34	0	0	0	42	0
6549d3d355ea474fa4fa3ef23ca20984	0	0	0	0	0	0	0	0	0	0	0	0	0	0	0	0	0	0	0	0	0	0	80	0	193	137	84	0	42	50	0	0	16	164	0	0	40
6570bb639e39f004b78b7e5b5263f942	0	0	0	0	0	0	0	0	0	0	0	0	0	0	0	0	0	0	0	0	0	0	0	0	0	0	62	44	0	0	0	0	0	153	0	0	0
657198d05d111bbf40a970cbefca054f	0	0	0	0	0	0	0	0	0	0	0	0	0	0	0	0	0	0	0	0	0	0	0	0	0	0	0	0	0	0	0	0	50	0	0	0	0
658fe3e0eea93b304934dac7f6b5d3cb	0	0	0	0	0	0	0	0	0	0	0	0	0	0	0	0	0	0	0	0	0	0	0	0	0	0	0	0	0	0	0	0	0	0	0	99	0
65c3b071958a9556676680f331b485ff	0	0	0	0	0	0	0	0	0	0	0	0	0	0	0	0	0	0	0	0	0	0	0	0	8	25	0	110	0	0	0	0	0	0	41	0	0
65cd793fc939ba2d0dda72b1f4bb6920	0	0	0	0	0	0	0	0	0	0	0	0	0	0	0	0	0	0	0	0	0	0	25	0	0	0	0	0	0	0	201	33	172	0	0	0	384
65d6371c34ca072e53d53a4f66482add	0	0	0	0	0	0	0	0	0	0	0	0	0	0	0	0	0	0	0	0	0	0	0	30	0	0	0	0	0	0	69	62	44	0	38	22	0
65e2ac83ca80ee2cb557f4a4ceaa4e25	0	0	0	0	0	0	0	0	0	0	0	0	0	0	0	0	0	0	0	0	0	0	0	0	0	0	20	12	25	0	0	0	0	0	0	0	0
65eeca4e4143e52495b00256902839b8	0	0	0	0	0	0	0	0	0	0	0	0	0	0	0	0	0	0	0	0	0	0	0	0	0	0	0	0	0	20	0	0	0	0	38	24	30
663865278f3a446abeb2cc416f1576c1	0	0	0	0	0	0	0	0	0	0	0	0	0	0	0	0	0	0	0	0	0	0	0	0	0	0	0	0	0	73	47	0	0	0	0	0	0
6639ef19dd85835d0019f0d8a08d8112	0	0	0	0	0	23	0	21	7	23	37	0	0	0	12	0	0	0	0	0	0	0	35	797	1570	1317	200	740	584	334	1262	75	223	9	89	952	3379
6657013b0390d90fbc1c40b38506bef9	0	0	0	0	0	0	0	0	0	0	0	0	0	0	0	0	0	0	0	0	0	0	0	31	31	0	161	103	0	0	0	0	34	27	0	0	0
6670c3e27316158922c35ba1d1ff0422	0	0	0	0	0	0	0	0	0	0	0	0	0	0	0	0	0	0	0	0	0	0	0	0	0	0	0	0	0	0	0	0	0	66	0	0	0
6692fd92963365f48c1e5f363e86d425	0	0	0	0	0	0	0	0	0	0	0	0	0	0	0	0	0	0	0	0	0	0	0	77	0	0	0	0	0	0	0	0	0	0	0	0	0
66960b977ff49a2ab2f3d5c6fbcde474	0	0	0	0	0	0	0	0	0	0	0	0	0	0	0	0	0	0	0	0	0	0	353	0	0	0	0	0	0	0	0	0	0	0	0	0	0
66997355ac0ab3a5ee667102aa9ba280	0	0	0	0	0	0	0	0	30	25	0	0	0	21	22	0	0	0	0	0	0	0	0	0	0	0	0	0	0	0	0	0	0	0	0	0	0
66a5abdc5a266a889a58315b7cf93df7	0	0	0	0	0	0	0	0	0	0	0	0	0	0	0	0	0	0	0	0	0	0	0	0	0	0	0	0	0	0	0	0	24	0	0	0	43
66a68d95baffac7b799f10f49be5a929	0	0	0	0	0	11	10	33	61	0	14	0	0	0	0	0	0	0	0	0	0	0	0	0	0	0	0	0	0	0	0	0	0	0	0	0	0
66c637fdfa790185c44e22b091ad2045	0	0	0	0	0	0	0	0	0	0	0	0	0	0	0	0	0	0	0	0	0	0	0	0	0	0	0	0	0	0	0	0	0	0	0	0	102
66dcd070b9658e5ba10b4f0de969d407	0	0	0	0	0	0	0	0	0	0	0	0	0	0	0	0	0	0	0	0	0	0	47	0	0	43	33	0	22	56	56	0	0	198	55	0	79
66f4b97c006ad0673c83e1b21947365d	0	0	0	0	0	0	0	0	0	0	0	0	0	0	0	0	0	0	0	0	0	0	0	107	144	0	0	0	238	0	120	71	61	0	0	70	0
66fded2fcca527d5141ccdaf4d147297	0	0	0	0	55	31	0	0	0	4	0	0	0	0	0	0	31	0	0	0	0	0	0	39	23	32	0	23	29	0	0	0	0	118	0	0	0
67045fbe618936181950bcebf521a6c0	0	0	0	0	0	0	0	0	0	0	0	0	0	0	0	0	0	0	0	0	0	0	0	10	0	0	0	0	0	0	0	0	0	79	0	0	0
67110f3bb5186c938b0ed984eb86a79e	0	0	0	0	0	0	0	0	0	0	0	0	0	0	0	0	0	0	0	0	0	0	0	0	0	0	0	0	0	0	26	22	0	0	0	0	5
673f10913f48507dcf63051d37cdb6a0	0	0	0	0	2	101	60	153	154	12	52	0	0	32	18	0	0	0	0	0	0	0	0	0	0	0	0	0	0	0	0	0	0	0	0	0	0
67848568a2e18f37dd534a6315d42731	0	0	0	0	0	0	0	0	0	0	0	0	0	0	0	0	0	0	0	0	0	0	0	0	23	0	0	20	0	0	0	0	0	67	0	0	0
6788113ac0c61f56ad9cabd2a97661a5	0	0	0	0	0	0	0	0	0	0	0	0	0	0	0	0	0	0	0	0	0	0	0	0	0	16	0	0	0	0	0	0	0	0	0	0	95
678e3587ba410e4d20162bd33fbdc420	0	0	0	0	0	0	36	33	0	0	17	0	17	0	0	0	0	0	0	0	0	0	0	0	0	0	0	0	0	0	0	0	0	0	0	0	0
67dbd6d9fb1157a25f041d3ab2b4b639	0	0	0	0	0	0	0	0	0	0	0	0	0	0	0	0	0	0	0	0	0	0	0	0	0	0	16	23	0	0	0	0	0	0	13	0	0
67f0e6480bacd1f5b94f4cc35a9ae60b	0	0	0	0	0	0	0	0	0	0	0	0	0	0	0	0	0	0	0	0	0	0	0	0	54	0	0	0	0	0	0	0	0	0	0	0	0
6809efb2750bb47ae19e8e1c14e24a78	0	0	0	0	0	0	0	0	0	0	0	0	0	0	0	0	0	0	0	0	0	0	0	0	0	50	0	0	0	0	0	0	0	0	0	0	0
683ce16e9b3488d776eda8d60c7177eb	0	0	0	0	0	0	0	0	0	0	0	0	0	0	0	0	0	0	0	0	0	0	32	9	0	38	0	0	0	0	0	0	0	17	0	0	0
684ba4be5a688b6834316114549b48ce	0	0	0	0	0	0	0	0	0	0	0	0	0	0	0	0	0	0	0	0	0	0	0	0	0	0	0	0	0	0	254	89	129	8	21	10	294
685cd75ecfc4609371c92de0699475d8	0	0	0	0	0	0	0	0	0	0	0	0	0	0	0	0	0	0	0	0	0	0	0	0	0	0	0	0	0	0	105	0	0	0	0	0	156
687cb112487f4743bc6df9c037a03f5d	0	0	0	0	0	0	0	0	0	0	0	0	0	0	0	0	0	0	0	0	0	0	29	43	142	35	47	77	37	0	0	0	0	0	0	0	0
6895bdb60c3ac046c17b210f2c4fa785	0	0	0	0	0	0	0	0	0	0	0	0	0	0	0	0	0	0	0	0	0	0	0	30	0	13	0	0	0	0	58	0	0	0	0	0	0
689ed37dcf894b08c841c7ce921d7546	0	0	0	0	0	0	0	16	34	16	37	0	9	0	80	0	0	0	0	0	0	0	0	34	0	42	90	0	0	0	0	0	0	0	0	0	119
68a4bd6dc318ae10fad79e856d115965	0	0	0	0	0	0	0	0	0	0	0	0	0	0	0	0	0	0	0	0	0	0	0	0	0	0	0	0	0	0	0	0	0	0	37	16	20
68be68c9843e2d5433777d50b7c8deb9	0	0	0	0	0	0	0	0	0	0	0	0	0	0	0	0	0	0	0	0	0	0	0	1	4	20	0	49	0	0	0	0	0	43	0	0	0
68c091226b9762902748c564cbeb3f63	0	0	0	0	0	0	0	0	0	0	0	0	0	0	0	0	0	0	0	0	0	0	6	0	52	0	24	35	28	15	34	11	11	0	0	0	0
68d7cd62a59c02965ba5ef44157cd25a	0	0	0	0	0	0	0	0	0	0	0	0	0	0	0	0	0	0	0	0	0	0	0	0	0	0	0	14	0	0	0	0	0	78	0	0	52
690c9944d0acc58f72a90ed2388437ca	0	0	0	0	0	0	0	0	0	0	0	0	0	0	0	0	0	0	0	0	0	0	0	51	43	0	27	187	0	0	9	0	0	467	0	33	31
6959619b775299c3cda91238ae6f6167	0	0	0	0	1	4	0	1	0	1	1	0	0	0	2	0	0	0	0	0	0	0	0	0	0	0	0	0	0	0	0	0	0	0	0	0	0
699e4f7efbb035194213bdf7c107dbaa	0	0	0	0	0	0	0	0	0	0	0	0	0	0	0	0	0	0	0	0	0	0	0	0	0	0	38	20	0	0	0	0	0	0	0	28	0
69a9e29bc16060bc037810fc376c4fa8	0	0	0	0	369	188	0	97	81	0	90	0	68	25	8	0	0	58	0	0	0	0	0	347	58	119	18	0	0	28	0	0	0	0	0	22	40
69c67848bbbdb382e83ca46bfc797cf0	0	0	0	0	0	0	0	0	0	0	0	0	0	0	0	0	0	0	0	0	0	0	0	0	21	0	0	10	0	0	32	12	299	18	24	53	189
6a18d2233834e0e780878f2801bd75d1	0	0	0	0	26	1026	1344	1327	167	254	251	0	29	377	142	0	0	0	0	0	0	0	0	0	0	0	0	0	0	0	0	0	0	0	0	0	0
6a4ba786b5599e103aa52797035af38e	0	0	0	0	0	0	0	0	0	0	0	0	0	0	0	0	0	0	0	0	0	0	0	0	14	0	0	0	0	0	33	20	0	0	0	0	0
6a696737b21e3cbd26dbb4f9a2e442eb	0	0	0	0	0	0	0	0	0	0	0	0	0	0	0	0	0	0	0	0	0	0	0	0	0	0	0	0	0	0	0	82	69	0	0	0	0
6aa24126a021c9322315d24ccc0e3d49	0	0	0	0	0	0	0	0	0	0	0	0	0	0	0	0	0	0	0	0	0	0	0	0	17	0	0	0	0	0	38	0	0	0	0	0	0
6abeb45b63456af7b64af5cdb76871e9	0	0	0	0	0	0	0	0	0	0	0	0	0	0	0	0	0	0	0	0	0	0	0	0	19	0	0	0	17	0	22	0	0	0	0	18	51
6abf6bce7239a00fe069b5c9c36e1d24	0	0	0	0	0	0	0	0	0	0	0	0	0	0	0	0	0	0	0	0	0	0	39	0	0	0	75	0	43	0	0	0	32	108	25	51	43
6af5692d78c6ecb61316e1ea0ccb898f	0	0	0	0	0	0	0	0	0	0	0	0	0	0	0	0	0	0	0	0	0	0	0	81	75	78	24	21	47	29	90	37	83	0	0	70	488
6b001d3c567a24de9bb57fff2a45bc00	0	0	0	0	0	0	0	0	0	0	0	0	0	0	0	0	0	0	0	0	0	0	0	0	0	0	0	0	0	0	0	0	0	0	0	0	140
6b067d4ff202dd4e90324ff07f732bc0	0	0	0	0	0	91	0	0	0	0	28	0	11	0	27	0	0	0	0	0	0	0	130	115	87	45	0	0	20	0	73	37	0	97	41	0	240
6b084a5526771772487f4194644e2e5c	0	0	0	0	0	0	0	0	0	0	0	0	0	0	0	0	0	0	0	0	0	0	0	116	67	0	0	0	0	18	20	0	33	0	0	0	985
6b21c0073e3fcca35866b95537aed49b	0	0	0	0	0	0	0	0	0	0	0	0	0	0	0	0	0	0	0	0	0	0	0	0	0	0	0	0	0	0	0	0	0	0	0	0	92
6b252d24408f01e4ecb1b85f088900f6	0	0	0	0	0	0	0	0	0	0	0	0	0	0	0	0	0	0	0	0	0	0	0	0	0	0	0	0	0	0	0	0	0	246	0	0	0
6b489484b5ec713458df9f0db46aee7c	0	0	0	0	0	0	0	0	0	0	0	0	0	0	0	0	0	0	0	0	0	0	0	79	34	127	11	27	0	60	276	29	184	0	25	368	0
6b493b0f58bb7d3c9d2fee58c211e69f	0	0	0	0	0	0	0	0	0	0	0	0	0	0	0	0	0	0	0	0	0	0	0	0	0	0	0	0	0	0	0	0	0	0	0	0	56
6b4edaca2830930405fa9b4d8a4eb37c	0	0	0	0	0	0	0	0	0	0	0	0	0	0	0	0	0	0	0	0	0	0	0	11	0	0	0	0	8	0	0	24	11	0	0	0	29
6b5755b419d3fef5e686e0ca0f5b013f	0	0	0	0	0	0	0	0	0	0	0	0	0	0	0	0	0	0	0	0	0	0	0	256	26	14	24	0	67	0	8	0	10	95	0	10	29
6b5c416e1a5e876407142699d96f3a11	0	0	0	0	0	0	0	0	0	0	0	0	0	0	0	0	0	0	0	0	0	0	263	0	0	0	0	0	0	0	0	0	0	0	0	0	0
6b624412d65b0d8e6090694c256787fc	0	0	0	0	0	0	0	0	0	0	0	0	0	0	0	0	0	0	0	0	0	0	0	0	0	0	0	0	0	0	0	0	7	0	67	0	30
6b93ee686deed090e82503848b597bad	0	0	0	0	0	0	0	0	0	0	0	0	0	0	0	0	0	0	0	0	0	0	0	7	0	5	0	0	0	0	16	12	9	0	0	8	0
6bca81fe3db71cec1c1c38ab00f4342d	0	0	0	0	0	0	0	0	0	0	0	0	0	0	0	0	0	0	0	0	0	0	0	25	130	0	0	0	0	0	0	0	0	0	0	0	0
6c08c433253e74380341475482f6c8de	0	0	0	0	0	0	0	0	0	0	0	0	0	0	0	0	0	0	0	0	0	0	0	0	0	0	0	0	0	0	28	0	28	0	0	0	0
6c0943a6de2f424e9519e280acde50d0	0	0	0	0	0	0	0	0	0	0	0	0	0	0	0	0	0	0	0	0	0	0	19	0	0	0	0	14	0	14	0	0	0	30	0	0	0
6c2b05239a1e56e63ec8d2a474e9b96f	0	0	0	0	0	0	0	0	0	0	0	0	0	0	0	0	0	0	0	0	0	0	0	0	17	40	58	19	12	0	0	0	0	0	0	185	0
6c3a6a204830fcf251bb7ad18c970b43	0	0	0	0	0	0	0	0	0	0	0	0	0	0	0	0	0	0	0	0	0	0	0	0	4	0	0	7	19	0	0	0	0	0	0	0	45
6c5cfbc1f91b68ea135426fa679eee27	0	0	0	0	0	0	0	0	0	0	0	0	0	0	0	0	0	0	0	0	0	0	0	0	0	0	0	0	0	0	77	0	0	0	0	0	0
6c6520fd2dac045cc6844cf8b98575bd	0	0	0	0	0	0	0	0	0	0	0	0	0	0	0	0	0	0	0	0	0	0	0	0	0	79	54	0	144	15	0	0	0	0	0	0	0
6c6764756f4a6f3faed63a4e1cc583e1	0	0	0	0	0	0	0	0	0	0	0	0	0	0	0	0	0	0	0	0	0	0	26	0	102	345	42	91	75	0	0	0	0	0	0	0	0
6cac111e91f1ed3423e21a5afe5a1ba6	0	0	0	0	0	0	0	0	0	0	0	0	0	0	0	0	0	0	0	0	0	0	0	0	79	0	0	0	0	0	0	0	0	0	0	0	0
6cb913989e13004afdab5bc59b5f5f49	0	0	0	0	0	0	0	0	0	0	0	0	0	0	0	0	0	0	0	0	0	0	0	11	33	0	0	0	0	0	15	0	0	0	0	0	19
6cc71400877e777a3cfa19254e8e4de3	0	0	0	0	0	0	0	0	0	0	0	0	0	0	0	0	0	0	0	0	0	0	0	0	0	0	0	0	0	27	39	0	0	0	0	0	0
6cd6b7703b879e2cdfa414b2c234bd29	0	0	0	0	0	0	0	0	0	0	0	0	0	0	0	0	0	0	0	0	0	0	0	0	0	0	0	0	0	0	21	0	191	0	0	0	0
6d3c8d7c9c844d9c0ad7b648fc7bf7a0	0	0	0	530	52	0	0	0	0	0	0	3	0	0	121	0	160	0	0	0	0	0	0	0	0	0	0	0	0	0	0	0	0	0	0	0	0
6d51ab7b2694278fd6bf1bf00d4af007	0	0	0	0	0	0	0	0	0	0	0	0	0	0	0	0	0	0	0	0	0	0	0	0	0	0	0	0	0	0	11	8	0	0	29	12	16
6d5f6c72154e98b1496716c186ab1fd4	0	0	0	0	27	36	0	16	13	0	0	0	0	0	0	0	0	0	0	0	0	0	13	71	0	8	18	19	0	11	0	0	0	0	0	0	0
6d9ec0ebf27511375c4f0b7eea6dbb10	0	0	0	0	0	0	0	0	0	0	0	0	0	0	0	0	0	0	0	0	0	0	0	165	92	0	0	0	18	0	0	0	0	0	0	0	15
6d9f5b87561a63e329537b6017361c68	0	0	0	0	0	0	11	16	0	13	0	24	0	0	0	0	0	0	77	9	7	23	0	0	0	0	0	0	0	0	0	0	0	0	0	0	0
6db3f697ef10509e854ccff7f4229f6f	0	0	0	0	0	0	0	0	0	0	0	0	0	0	0	0	0	0	0	0	0	0	0	0	0	0	0	0	0	0	0	0	69	0	0	0	0
6db7a05e071f0930428e876cfd7651ef	0	0	0	0	0	0	0	0	0	0	0	0	0	0	0	0	0	0	0	0	0	0	0	0	0	0	0	0	0	0	23	10	19	0	0	0	9
6e01780cbf192a57a6007bf72f97e718	0	0	0	0	0	0	0	0	0	0	0	0	0	0	0	0	0	0	0	0	0	0	0	0	73	317	24	30	0	36	110	0	0	85	0	36	0
6e05f86b340eb4b0a03af62ad20c0ee6	0	0	0	0	0	0	0	0	0	0	0	0	0	0	0	0	0	0	0	0	0	0	0	0	0	0	0	0	0	0	0	0	158	0	0	0	0
6e1f9356b4c5e5c48e27adb94e05f271	0	0	0	0	0	0	0	0	0	0	0	0	0	0	0	0	0	0	0	0	0	0	0	0	0	0	0	0	0	0	18	0	10	0	0	0	45
6e31782495de226b39806bae43c27140	0	0	0	0	0	0	0	0	0	0	0	0	0	0	0	0	0	0	0	0	0	0	0	0	0	0	0	0	0	0	0	0	0	84	0	0	0
6e348a29d1f3496b453d304647b5d8ce	0	0	0	0	0	0	0	0	0	0	0	0	0	0	0	0	0	0	0	0	0	0	0	0	0	0	0	0	0	0	151	121	17	0	19	12	0
6e4b920973bc872d12c95abe4ab54e8a	0	0	0	0	0	0	0	0	0	0	0	0	0	0	0	0	0	0	0	0	0	0	0	0	0	0	0	0	0	0	0	0	26	0	0	0	29
6e56634833a9a39a13f48b85c1aeafc6	0	0	0	0	0	0	0	0	0	0	0	0	0	0	0	0	0	0	0	0	0	0	0	0	0	0	0	0	0	0	0	0	42	0	18	0	0
6e6ad655ea42b3e679de773b1a3bb5d6	0	0	0	0	0	0	0	0	0	0	0	0	0	0	0	0	0	0	0	0	0	0	0	0	0	0	0	0	31	0	34	20	0	0	0	10	105
6e71603cc3c43854b8cade5bd408abad	0	0	0	0	0	0	0	0	0	0	0	0	0	0	0	0	0	0	0	0	0	0	0	0	0	0	0	0	0	0	24	0	87	0	0	0	56
6e7bf2de9eba98b2773db10c912ae6e8	0	0	0	0	0	0	0	0	0	0	0	0	0	0	0	0	0	0	0	0	0	0	0	0	0	0	0	0	0	0	7	14	15	0	19	0	0
6e90200d0f7f144cfdfefbb451621384	0	0	0	0	0	0	0	0	0	0	0	0	0	0	0	0	0	0	0	0	0	0	0	0	0	0	0	0	0	0	8	0	0	0	0	65	0
6ef1528e581da76a7ab5622e183e71dc	0	0	0	0	0	0	0	0	0	0	0	0	0	0	0	0	0	0	0	0	0	0	0	90	36	48	27	0	30	0	0	0	0	0	0	0	0
6f289bc78657375a655e86a6a9cd6419	0	0	0	0	0	0	0	0	0	0	0	0	0	0	0	0	0	0	0	0	0	0	0	0	0	0	0	0	0	0	51	0	10	0	0	0	0
6f2f2eee11b2edb69bdfdb7c6c9286d3	0	0	0	0	7	0	0	0	0	16	11	0	0	0	17	0	0	0	0	0	0	0	0	0	0	0	0	0	0	0	0	0	0	0	0	0	0
6f4712b4f48d4167968e89c1114fb1a9	0	0	0	0	0	0	0	0	0	0	0	0	0	0	0	0	0	0	0	0	0	0	0	0	17	0	0	0	0	0	0	0	0	0	29	4	13
6f73e605424af548223f34c9fb90cb85	0	0	0	0	0	0	0	13	12	0	17	0	0	12	0	0	0	0	0	0	0	0	0	0	0	0	0	0	0	0	0	0	0	0	0	0	0
6f7bde776eb9d253ad80170c451c6dc0	0	0	0	0	0	0	0	0	0	0	0	0	0	0	0	0	0	0	0	0	0	0	0	0	0	0	0	0	0	0	68	42	0	0	0	0	46
6f9b1b63f39215d758e10bd5ad3f38d7	0	0	0	0	0	0	0	0	0	0	0	0	0	0	0	0	0	0	0	0	0	0	0	0	0	0	0	0	0	0	0	0	25	35	0	84	0
6fbd4853861a16e5fc6bd7335faf8f92	0	0	0	0	0	0	0	0	0	0	0	0	0	0	0	0	0	0	0	0	0	0	0	0	0	0	0	0	0	0	0	0	32	0	41	0	0
6fe27f33465e1d3705bb7a5fcab9332b	0	0	0	0	0	0	0	0	0	0	0	0	0	0	0	0	0	0	0	0	0	0	0	0	0	0	0	0	0	0	0	0	0	0	0	0	115
6ffb91d1d3cbb46208e6a8389a7f104e	0	0	0	0	0	0	0	0	0	0	0	0	0	0	0	0	0	0	0	0	0	0	0	0	84	99	119	552	0	0	0	0	0	0	0	59	0
7047714cb44dcd00f6f8457b118a2f30	0	0	0	0	0	0	0	0	0	0	0	0	0	0	0	0	0	0	0	0	0	0	0	26	0	0	0	27	0	0	0	0	0	20	0	0	0
704ed490e0b8dee92c32d253b4018aaa	0	0	0	0	0	0	0	0	0	0	0	5	0	0	0	0	0	0	2564	493	166	35	0	0	0	0	0	0	0	0	0	0	0	0	0	0	0
706bfc937657a06b5a5bc2c535622f3f	0	0	0	0	0	0	0	0	0	0	0	0	0	0	0	0	0	0	0	0	0	0	0	0	0	0	0	0	0	0	59	0	0	0	0	0	0
70718fef916d84c22fc8a24eeb3caa54	0	0	0	0	0	0	0	0	0	0	0	0	0	0	0	0	0	0	0	0	0	0	19	0	0	0	0	0	0	18	0	0	0	84	0	0	0
707f0988806c89ec47295eb339f837dc	0	0	0	0	0	0	0	0	0	0	0	0	0	0	0	0	0	0	0	0	0	0	0	0	0	0	0	0	0	0	0	0	0	0	34	0	35
70a16949c15b9fd7557fca12e4e06692	0	0	0	0	24	0	9	35	0	49	0	0	0	15	0	0	0	0	0	0	0	0	0	0	0	0	0	0	0	0	0	0	0	0	0	0	0
70ac7d9319adf549f3731e8fe8618e53	0	0	0	0	0	0	0	0	0	0	0	0	0	0	0	0	0	0	0	0	0	0	0	0	0	0	0	0	0	0	0	0	0	26	0	17	31
70bfc1a6444ea0133ea4889e92032c72	0	0	0	0	0	0	0	0	59	49	0	0	0	10	21	0	0	0	0	0	0	0	0	0	0	0	0	0	0	0	0	0	0	0	0	0	0
70c13d9d460c54f307fe0552e573c947	0	0	0	0	0	9	0	0	0	15	45	0	10	36	15	0	0	0	0	0	0	0	0	0	0	0	0	0	0	0	0	0	0	0	0	0	0
70c76182d697f6b398130d9c488fdcd7	0	0	0	0	0	0	0	0	0	0	0	0	0	0	0	0	0	0	0	0	0	0	16	0	0	0	0	0	0	0	0	0	0	0	0	163	0
70ea8e785562203232a28324843df37e	0	0	0	0	0	0	0	0	0	0	0	0	0	0	0	0	0	0	0	0	0	0	0	0	0	0	0	0	0	0	57	0	0	0	0	0	0
710d26fe523b6fe5f8dac7dae3d14b02	0	0	0	0	0	0	0	0	0	0	0	0	0	0	0	0	0	0	0	0	0	0	0	0	83	176	288	314	820	0	137	0	161	0	0	540	2163
7123bff143549fc8fa7e747681b45eff	0	0	0	0	0	0	0	0	0	0	0	0	0	0	0	0	0	0	0	0	0	0	0	0	0	0	0	0	0	0	0	0	0	0	0	0	57
712b9219f8fb0335435e961e86cb8bee	0	0	0	0	0	0	0	0	0	0	0	0	0	0	0	0	0	0	0	0	0	0	0	0	0	78	0	0	0	0	0	0	0	0	0	0	0
713a9503ed33a07d523f1c0efbd53f74	0	0	0	0	0	0	0	0	0	0	0	0	0	0	0	0	0	0	0	0	0	0	0	0	0	0	0	0	0	0	0	0	0	0	0	18	63
7144336dbb63d36e24ce1d59f32f443c	0	0	0	0	0	0	0	0	0	0	0	0	0	0	0	0	0	0	0	0	0	0	0	0	44	16	0	0	0	0	3	0	0	0	0	0	20
716ca2746b77d83efbbc63b16b9837e1	0	0	0	0	0	0	0	0	0	0	0	0	0	0	0	0	0	0	0	0	0	0	0	0	0	0	20	146	0	0	0	0	0	0	0	0	0
71c3945da0fedd04f9932bc79f35ffed	0	0	0	0	0	0	0	0	0	0	0	0	0	0	0	0	0	0	0	0	0	0	0	0	0	18	80	49	0	0	0	0	0	0	0	0	0
71cbf2156199bfbe181410b1328d1736	0	0	0	0	0	12	0	0	0	0	0	6	4	0	13	35	0	0	0	0	0	16	16	33	30	15	38	7	19	16	31	0	9	17	15	20	15
71e2fdca7d19fe3b51562be1477c2180	0	0	0	0	0	0	0	0	0	0	0	0	0	0	0	0	0	0	0	0	0	0	0	0	0	0	13	7	0	0	0	0	22	48	0	17	12
71f63da3a463f750f6eeb4c29c63f37b	0	0	0	0	0	0	0	0	0	0	0	0	0	0	0	0	0	0	0	0	0	0	0	0	55	0	0	53	0	0	0	0	33	0	0	34	142
7200373cc79cf70bd8d3cfbc797fbba0	0	0	0	0	0	0	0	0	0	0	0	0	0	0	0	0	0	0	0	0	0	0	0	0	0	38	34	0	54	6	0	0	11	467	43	0	23
72252c2d7cc24f3e70d8c491ae447fc6	0	0	0	0	0	0	0	0	0	0	0	0	0	0	0	0	0	0	0	0	0	0	0	69	0	0	0	0	0	0	0	0	0	0	0	0	0
722990c3a71a4a3084a71b61d3fd1521	0	0	0	0	0	0	0	0	0	0	0	0	0	0	0	0	0	0	0	0	0	0	0	0	0	0	0	0	0	0	0	0	0	0	34	0	26
725d1ed93841f5f567c8e60d6135db3a	0	0	0	0	0	0	0	0	0	0	0	0	0	0	0	0	0	0	0	0	0	0	18	0	0	20	0	0	31	13	0	0	0	76	0	0	0
727e15b7abd28586c35712e6db085f98	0	0	0	0	0	0	0	0	0	0	0	0	0	0	0	0	0	0	0	0	0	0	26	0	37	0	132	105	63	0	0	0	76	50	66	0	44
728ba8948d9af5be9ae87748facf2661	0	0	0	0	0	0	0	0	0	0	0	0	0	0	0	0	0	0	0	0	0	0	0	0	44	0	0	0	0	0	38	0	0	0	0	0	45
7299291f36f356b558c262888ce704b4	0	0	0	0	0	0	0	0	0	0	0	0	0	0	0	0	0	0	0	0	0	0	19	0	0	0	0	0	0	32	0	0	21	21	0	29	0
729c02802650a5cffe1da821d13beaad	0	0	11	0	0	0	0	8	17	0	0	57	0	0	0	72	35	0	0	0	0	0	0	0	0	0	0	0	0	0	0	0	0	0	0	0	0
72b427fc1150c7579bef9c9b433d2b20	0	0	0	0	0	0	0	0	0	0	0	0	0	0	0	0	0	0	0	0	0	0	0	0	0	0	0	0	0	0	46	0	0	0	0	0	53
72bca208ce5f48988649ea85ac4fd15b	0	0	0	0	0	0	0	0	0	0	0	0	0	0	0	0	0	0	0	0	0	0	0	0	0	0	0	0	0	0	0	0	69	0	0	0	0
72f64fc5fccc4eacedc006f2831c7722	0	0	0	0	0	0	0	0	0	0	0	0	0	0	0	0	0	0	0	0	0	0	0	70	294	51	0	0	117	0	69	20	0	0	12	18	446
72fc94d575938cbdead8cd99ae982ac2	0	0	0	0	0	0	0	0	0	0	0	0	0	0	0	0	0	0	0	0	0	0	0	151	0	0	0	0	0	0	0	0	0	0	0	0	0
7327248162b8855063dc9076a473fe7d	0	0	0	0	0	0	0	0	0	0	0	0	0	0	0	0	0	0	0	0	0	0	0	0	0	0	0	0	0	0	0	0	0	0	21	19	30
732a08967fbcd94fc72f080125852c92	0	0	0	0	0	0	0	0	0	0	0	0	0	0	0	0	0	0	0	0	0	0	50	0	0	0	0	79	0	0	0	0	0	0	0	0	0
7348f64bb915df1a2a0bb025e5192b74	0	0	0	0	0	0	0	0	0	0	0	0	0	0	0	0	0	0	0	0	0	0	0	10	0	0	25	28	0	0	0	0	0	12	0	0	0
7360a414317293c67a30699b32361536	0	0	0	0	0	0	0	0	0	0	0	0	0	0	0	0	0	0	0	0	0	0	0	0	0	0	0	67	0	42	0	0	0	43	0	0	0
738c7a0e0d6f5495022a54acd49fff22	0	0	0	0	0	0	0	0	0	0	0	0	0	0	0	0	0	0	0	0	0	0	0	0	0	0	12	11	0	0	14	0	0	0	15	25	30
7398311c940b01dfadec3d885fd51987	0	0	0	0	0	0	0	0	0	0	0	0	0	0	0	0	0	0	0	0	0	0	0	0	0	0	0	0	0	0	84	0	0	0	0	0	0
739e34f1b091541f82fa16c45ff5bb9f	0	0	0	0	0	0	0	0	0	0	0	0	0	0	0	0	0	0	0	0	0	0	67	0	0	0	0	0	0	7	0	0	0	0	0	0	0
73d43386ff819d9437dc95cfb34446ab	0	0	0	0	0	0	0	0	0	0	0	0	0	0	0	0	0	0	0	0	0	0	0	0	0	0	0	84	0	0	0	0	0	0	0	0	0
73d9c253ce31ea2204b91fba7256b319	0	0	0	0	0	0	0	0	0	0	0	0	0	0	0	0	0	0	0	0	0	0	0	0	0	0	0	0	0	23	2	0	0	10	13	0	10
73e31fe046790eb1957f9e8276df55a0	0	0	0	0	0	0	0	0	0	0	0	0	0	0	0	0	0	0	0	0	0	0	0	153	0	0	0	0	0	0	23	6	48	0	0	0	0
73e73044cd4d8e3ea08c88e0c2ca59de	0	0	0	0	0	6	9	0	121	74	15	0	7	16	43	0	0	0	0	0	0	0	0	0	0	0	0	0	0	0	0	0	0	0	0	0	0
743102b5c7a2aa03b055fc6a417d3790	0	0	0	0	0	0	0	0	0	0	0	0	0	0	0	0	0	0	0	0	0	0	19	0	0	0	112	0	0	0	0	0	0	0	0	67	0
7433384ed7f9030dcb5fa916fde0fbcf	0	0	0	0	0	0	0	0	7	0	59	0	0	11	19	0	0	0	0	0	0	0	0	0	0	0	0	0	0	0	0	0	0	0	0	0	0
7434e4fcad4fe03fed4823214bf029a0	0	0	0	0	0	0	0	0	0	0	0	0	0	0	0	0	0	0	0	0	0	0	0	0	0	0	0	0	0	0	0	0	0	76	0	0	0
7438611bdf262023be8fc4c672f15c82	0	0	0	0	0	0	0	0	0	0	0	0	0	0	0	0	0	0	0	0	0	0	0	14	26	59	0	0	105	29	210	229	153	51	143	168	276
74464bb42bd3941d492bf68944ae6aa1	0	0	0	0	0	0	0	0	0	0	0	0	0	0	0	0	0	0	0	0	0	0	0	0	0	0	0	0	0	0	0	0	0	59	0	0	0
745228512bfeaf91df5c63ad094e9cfe	0	0	0	0	0	0	0	0	0	0	0	0	0	0	0	0	0	0	0	0	0	0	0	0	0	0	0	0	0	0	0	0	0	73	0	0	0
746c14d134bdcbf5cb75beed078a87dc	0	0	0	0	0	0	0	0	0	0	0	0	0	0	0	0	0	0	0	0	0	0	0	0	0	0	0	0	0	0	43	49	55	0	63	22	0
74a33690fe3e7ac7b25281061d6afff2	0	0	0	0	0	0	6	0	20	8	0	0	0	12	0	0	0	0	0	0	0	0	0	0	0	0	0	0	0	0	0	0	0	0	0	0	0
74acba2483b695c3dbbdf0f684cbfddb	0	0	0	0	0	7	4	10	0	5	0	0	0	16	0	0	0	0	0	0	0	0	0	0	0	0	0	0	0	0	0	0	0	0	0	0	0
74b92e4ac15336cb05662897e7cbdad0	0	0	0	0	0	0	0	0	0	0	0	0	0	0	0	0	0	0	0	0	0	0	0	0	0	0	0	0	0	0	0	0	0	0	0	0	143
74c54236cb016f1b02c16e8d7cb16716	0	0	0	0	0	0	0	0	0	0	0	0	0	0	0	0	0	0	0	0	0	0	0	49	0	0	0	105	0	0	127	0	0	0	0	0	138
74cc68207550029c8ebb54340ff23b76	0	0	0	0	0	0	0	0	0	0	0	0	0	0	0	0	0	0	0	0	0	0	0	0	0	0	0	0	0	0	0	18	0	0	48	0	0
74ed4dc01acafdb1245f61d5c72bf907	0	0	0	0	0	0	0	0	0	0	0	0	0	0	0	0	0	0	0	0	0	0	7	42	48	28	0	16	0	0	0	0	0	63	0	0	18
7509c22f0f8c81a2a918a4c81abf903f	0	0	0	0	0	0	0	0	0	0	0	0	0	0	0	0	0	0	0	0	0	0	0	0	0	0	0	0	0	0	0	0	0	122	0	0	0
7516f90f5d0fda4d92781b9fea9c9384	0	0	0	0	0	0	0	0	0	0	0	0	0	0	0	0	0	0	0	0	0	0	0	0	0	0	0	0	69	0	0	0	0	0	0	0	47
751935ee12547dc5c56d2151be941ea7	0	0	0	0	0	0	0	0	0	0	0	0	0	0	0	0	0	0	0	0	0	0	0	0	0	0	11	0	0	0	15	35	0	0	0	0	53
752f3ffe58f0061e8893aa3fefd9e7d4	0	0	0	0	0	0	0	0	0	0	0	0	0	0	0	0	0	0	0	0	0	0	0	51	0	8	0	0	0	0	12	15	0	0	0	0	73
752f8ce42b78c439b7c343c3b8dc3c0d	0	10	0	0	0	0	0	0	0	0	0	0	0	0	0	0	14	0	0	162	40	0	0	0	0	0	0	0	0	0	0	0	0	0	0	0	0
7536511665b0b8ac5405337031b6dee1	0	0	0	0	0	0	0	0	0	0	0	0	0	0	0	0	0	0	0	0	0	0	0	0	0	0	0	0	0	0	0	0	0	0	0	89	0
75533ec31f88c336c3e9956a2be87da1	0	0	0	0	0	0	0	0	0	0	0	0	0	0	0	0	0	0	0	0	0	0	0	33	0	0	0	0	0	78	27	0	0	0	25	0	0
7555068108f063464a73599abf5b04f6	0	0	0	0	0	0	0	0	0	0	0	0	0	0	0	0	0	0	0	0	0	0	0	0	0	0	0	0	0	0	0	0	0	155	98	0	56
756038d6e6bac681ac9fa17fd55e6e49	0	0	0	0	0	0	0	0	0	0	0	0	0	0	0	0	0	0	0	0	0	0	0	0	0	0	0	0	0	0	0	0	0	0	0	0	80
75744ac65e0a7ef182a0c6f3e23170cc	0	0	0	0	0	0	0	0	0	0	0	0	0	0	0	0	0	0	0	0	0	0	0	200	20	57	56	282	72	92	125	522	51	147	0	104	57
75a9aab1bfb29fc439d74d6547f58412	0	0	0	0	0	0	0	0	0	0	0	0	0	0	0	0	0	0	0	0	0	0	14	33	7	0	0	0	17	32	0	0	10	43	7	0	0
75b798b6aede16c45658a2365ecf44c2	4	5	0	0	36	127	94	292	0	0	28	0	0	0	31	0	0	0	5	9	5	0	347	38	44	42	504	800	352	86	15	40	230	112	115	226	256
75e0fb1b5b8c90e28192b51daf581661	0	0	0	0	0	0	0	0	0	0	0	0	0	0	0	0	0	0	0	0	0	0	0	66	63	0	0	0	61	0	0	0	0	0	0	0	0
76047bb6ea40fdad56c8e4c79d309640	0	0	0	0	0	49	0	7	23	0	6	0	0	0	0	0	0	0	0	0	0	0	0	91	19	0	0	0	0	4	1194	20	19	0	0	0	0
760c9eadadc2927c056891d4cb84fc5d	0	0	0	0	0	33	46	109	16	32	25	0	0	0	0	0	0	0	0	0	0	0	215	32	505	111	36	75	125	12	41	24	46	10	64	31	31
760f5e799aa74390f170f1a28efc693a	0	0	0	0	0	0	0	0	0	0	0	0	0	0	0	0	0	0	0	0	0	0	0	0	0	0	0	0	0	0	0	0	0	0	0	0	79
763eef51de5ca927924e6ebcd9063b43	0	0	0	0	0	0	0	0	0	0	0	0	0	0	0	0	0	0	0	0	0	0	0	26	0	0	0	0	26	25	20	0	28	0	0	7	0
7666075c66623a0ccc3ee31400caa23d	0	0	0	0	0	0	0	0	0	0	0	0	0	0	0	0	0	0	0	0	0	0	0	20	0	0	0	32	21	0	0	0	0	0	0	0	0
76a304f5cac558814c02f388d74cd462	0	0	0	0	0	0	13	60	28	24	52	0	8	5	0	0	0	0	0	0	0	0	0	0	0	0	0	0	0	0	0	0	0	0	0	0	0
76a70c6d52f42b100720b2ea0c230c9b	0	0	0	0	0	0	0	0	0	0	0	0	0	0	0	0	0	0	0	0	0	0	0	0	0	0	0	0	0	0	0	0	0	0	0	0	54
76ad4f09da4546563eb1bf9f94b33ca4	0	0	0	0	0	75	13	20	0	0	68	0	0	29	10	0	0	0	0	0	0	0	0	0	0	0	0	0	0	0	0	0	0	0	0	0	0
76f60ff18e5dff8716a5d95bc403c8c3	0	0	0	0	167	31	0	26	12	0	10	0	0	0	0	0	0	0	17	0	0	0	0	249	131	0	44	101	0	0	50	64	77	27	48	23	229
7730b23137bb1b2aaaf7ac39a131fe21	0	0	0	0	0	0	0	0	0	0	0	0	0	0	0	0	0	0	0	0	0	0	0	0	0	0	0	0	0	0	0	0	51	696	0	0	0
7745dbbed3de922af0ae34e04af3cc2c	0	0	0	0	0	0	0	0	0	0	0	0	0	0	0	0	0	0	0	0	0	0	0	77	17	23	0	0	0	0	28	5	0	0	0	9	64
778fa622a47f3526b51fa3e7d7a52b06	0	0	0	0	0	0	11	53	219	0	23	10	2	0	0	0	22	0	0	0	0	26	0	41	28	0	5	44	95	70	0	42	22	62	11	0	35
77b136a27a4dff3d6598d74dbad96dc7	0	0	0	0	0	0	0	0	0	0	0	0	0	0	0	0	0	0	0	0	0	0	0	0	0	0	0	0	0	10	0	20	31	0	14	0	14
77b42de32f584c104d3f51daf8c3ab7d	0	0	0	0	0	0	0	0	0	0	0	0	0	0	0	0	0	0	0	0	0	0	0	0	0	0	0	0	0	0	0	0	27	0	0	0	33
77e156fd67a4b27547894bc5f835aeb9	0	0	0	0	0	0	0	0	0	0	0	0	0	0	0	0	0	0	0	0	0	0	0	0	0	0	0	0	15	11	12	0	0	68	11	0	0
77e20bec129c7ab22267c0e6bb7407be	0	0	0	0	0	0	0	0	0	0	0	0	0	0	0	0	0	0	0	0	0	0	98	21	26	0	0	0	0	0	0	0	0	0	0	0	0
77e8004960112f1e2246e1541f167c63	0	0	0	0	0	0	0	0	0	0	0	0	0	0	0	0	0	0	0	0	0	0	0	0	0	0	34	0	96	0	0	0	0	0	0	0	0
77fbd6d81d67a6ce58be2362f8323b0b	0	0	0	0	0	105	62	389	149	8	59	0	0	93	155	0	0	0	0	0	0	0	0	0	0	0	0	0	0	0	0	0	0	0	0	0	0
7818d58141e91e73a84f51de5eda0ad0	0	0	0	0	0	0	0	0	0	0	0	0	0	0	0	0	0	0	0	0	0	0	0	0	0	0	63	0	47	0	0	0	0	0	0	15	0
7849730418ae50c581d56a1b298dc8a9	0	0	0	0	0	0	0	0	0	0	0	0	0	0	0	0	0	0	0	0	0	0	33	0	0	0	0	50	0	110	212	0	0	103	0	0	0
78788c9f7424b07337ae63f293269b5b	0	0	0	0	0	0	0	93	92	156	294	0	20	0	0	0	0	0	0	0	0	0	0	0	0	0	0	0	0	0	0	0	0	0	0	0	0
78d0e2d1b1177d2fbd0a23d3511c61a9	0	0	0	0	15	118	45	57	2	12	20	0	0	0	15	0	0	0	0	0	0	0	0	65	30	133	50	8	0	4	0	0	2	163	6	0	13
78d81ac666f9e24fab987090e3f19a47	0	0	0	0	0	0	0	0	0	0	0	0	0	0	0	0	0	0	0	0	0	0	0	25	0	19	17	17	0	13	0	0	0	0	16	0	0
78ef51391a6f14c1361824662da6f847	0	0	0	0	0	0	0	0	0	0	0	0	0	0	0	0	0	0	0	0	0	0	0	0	0	0	0	0	0	53	0	0	0	56	0	0	0
78f053e8c0cb5783d2e41a24d492c0ab	0	0	0	0	0	0	0	0	0	0	0	0	0	0	0	0	0	0	0	0	0	0	0	107	0	0	0	0	0	0	0	0	0	0	0	0	0
790350507aad2672f850f3bfcb59ab89	0	0	0	0	0	0	31	46	10	158	5	0	9	0	12	0	0	0	0	0	0	0	0	0	0	0	0	0	0	0	0	0	0	0	0	0	0
79168cd9433c04f191cf21890f96bb58	0	0	0	0	0	0	0	0	0	0	0	0	0	0	0	0	0	0	0	0	0	0	0	0	39	0	0	0	0	0	0	0	0	0	24	0	19
796e98201327093a78449f25b3f3422f	0	0	0	0	0	0	0	0	0	0	0	0	0	0	0	0	0	0	0	0	0	0	0	0	0	0	0	0	0	23	199	71	20	0	0	9	181
796ebad87ad8ed736621752bb5c795c3	0	0	0	0	0	0	0	0	0	0	0	0	0	0	0	0	0	0	0	0	0	0	0	0	45	0	0	20	0	0	0	0	0	0	0	0	0
797ffde88409592e2022fdaeacd11e6c	0	0	0	0	0	0	0	0	0	0	0	0	0	0	0	0	0	0	0	0	0	0	0	30	52	91	27	0	0	0	580	131	313	0	135	68	1553
798c66ce6a7ccc74e1b96fd104efa6d6	0	0	0	0	0	0	13	21	0	0	8	0	0	0	9	0	0	0	0	0	0	0	0	0	10	25	12	0	52	30	593	318	83	0	60	23	448
7997b02761b43819d15dc1f03eb913ac	0	0	0	0	0	0	0	0	0	0	0	0	0	0	0	0	0	0	0	0	0	0	0	0	0	15	0	0	0	35	0	0	0	59	0	27	0
799e6dbc825b3f321c4ca916bd8d1560	0	0	0	0	0	0	0	0	0	0	0	0	0	0	0	0	0	0	0	0	0	0	0	0	12	0	0	0	8	0	23	0	0	0	0	0	84
79c2d9e481e97520c4626a1cff2c3ac6	0	0	0	0	0	0	0	0	0	1940	0	0	0	0	0	0	0	0	7920	1059	1290	0	0	0	0	0	0	0	0	0	0	0	806	0	0	0	0
79f1dfbe69305971e983d9c0085d9e85	0	0	0	0	0	0	0	0	0	0	0	0	0	0	0	0	0	0	0	0	0	0	0	0	0	27	0	0	0	0	0	0	6	0	11	0	16
79f7e27782564c90bb66073dacd9d94a	0	0	0	0	0	14	11	135	67	0	193	0	23	0	51	0	0	0	0	0	0	0	0	0	0	0	0	0	0	0	0	0	0	0	0	0	0
79fb7956bab29368525f1594f62c47a4	0	0	0	0	0	0	0	0	0	0	0	0	0	0	0	0	0	0	0	0	0	0	0	0	20	40	126	79	0	0	12	2	0	0	0	39	0
7a097684a52f8f3a68275858d8715df0	0	0	0	0	0	0	0	0	0	0	0	0	0	0	0	0	0	0	0	0	0	0	0	0	0	0	7	8	0	11	0	0	0	39	0	12	0
7a1e9e013e2f3de3f070b2929943615e	0	0	0	0	0	0	0	0	135	0	143	0	59	0	308	0	0	0	0	0	0	0	0	0	0	0	0	0	0	0	0	0	0	0	0	0	0
7a2b61938523e7d2ce220b6b9a5f9464	0	0	0	0	0	0	0	0	0	0	0	0	0	0	0	0	0	0	0	0	0	0	0	0	0	0	0	0	59	0	0	0	0	0	0	0	0
7a6d69554d086a3508560cce43fa4446	0	0	0	0	0	0	0	0	0	0	0	0	0	0	0	0	0	0	0	0	0	0	0	33	0	0	0	33	0	0	0	0	0	0	0	0	0
7a73be02b33dda2bf40f06b7e6036a70	0	0	0	0	0	0	0	0	0	0	0	0	0	0	0	0	0	0	0	0	0	0	0	0	0	0	0	0	0	0	59	0	0	0	0	0	0
7a7501398d745e91e3b2463f1fd6fdd9	0	0	0	0	0	928	92	210	253	0	589	0	590	0	314	0	0	0	0	0	0	0	0	75	0	0	0	0	0	0	72	0	0	0	0	0	38
7ad40527bb9fc832edad98a7538fca3b	0	0	0	0	0	0	0	18	10	0	0	0	0	0	108	89	0	3	0	0	0	10	15	22	0	0	22	0	0	0	0	0	0	0	0	0	158
7ad43801430ce5dad0ba8898589b846f	0	0	0	0	0	0	0	0	0	0	0	0	0	0	0	0	0	0	0	0	0	0	0	69	0	0	0	0	28	0	0	0	0	0	0	0	0
7ae47c7f6a48e57669ecc98bc71a9e86	0	0	0	0	0	0	0	0	0	0	0	0	0	0	0	0	0	0	0	0	0	0	0	0	0	0	0	0	0	0	0	0	12	0	0	0	39
7b1f61d0c0559488fcc658aba0c583ca	0	0	0	0	0	0	0	0	0	0	0	0	0	0	0	0	0	0	0	0	0	0	0	128	0	0	0	0	0	51	75	52	51	0	55	41	126
7b3ca9910811e1d65e9672869cabdbd3	0	0	0	0	0	0	0	0	0	0	0	0	0	0	0	0	0	0	0	0	0	0	0	0	0	0	0	0	0	0	27	0	0	0	36	0	0
7b58d13255f8ab5b9d301715da7a8563	0	0	0	0	0	0	0	0	0	0	0	0	0	0	0	0	0	0	0	0	0	0	0	71	37	0	30	0	0	0	0	0	0	0	0	0	24
7b5ec99f1c990e14a9297c1e0ed180a0	0	0	0	0	0	0	0	0	0	0	0	0	0	0	0	0	0	0	0	0	0	0	0	0	0	0	0	0	0	0	182	49	87	0	0	7	74
7ba5c15c3389df013dcb62e36a74b351	0	0	0	0	0	0	0	0	0	0	0	0	0	0	0	0	0	0	0	0	0	0	0	0	0	0	0	0	0	0	0	0	0	69	31	0	0
7be5a1f79f8acc110b4dda6516b79c0c	0	0	0	0	0	0	0	0	0	0	0	0	0	0	0	0	0	0	0	0	0	0	0	0	0	0	32	0	0	0	0	0	0	0	0	48	90
7bf1071fd7c22be25d74b633c6226254	0	0	0	0	0	0	0	0	82	0	1	0	2	21	0	0	0	0	0	0	0	0	0	2	2	0	0	0	0	318	29	4	69	0	2	319	116
7bf91139311978cad6a842e84b2b34b9	0	0	0	0	0	0	0	0	0	0	0	0	0	0	0	0	0	0	0	0	0	0	0	0	0	0	13	0	0	14	28	37	123	0	0	26	50
7c0d6878e7ff7de7b89b2089c754cb32	106	0	0	669	0	0	0	0	0	0	0	86	0	0	0	0	23	0	0	0	0	0	25	12	0	13	21	11	22	0	0	0	0	0	0	0	0
7c28ea9b09f3655d71be6c5e1e7c7027	0	0	0	0	0	0	0	0	0	0	0	0	0	0	0	0	0	0	0	0	0	0	0	0	0	0	16	8	0	0	56	0	4	29	0	0	0
7c29eabffd935ec22c686044dc3628db	0	0	0	0	0	0	0	0	0	0	0	0	0	0	0	0	0	0	0	0	0	0	0	0	0	63	0	0	0	0	0	0	0	0	0	253	0
7c49a74bf5fb8e62a0a82e9ba73c1987	0	0	0	0	0	0	0	0	0	0	0	0	0	0	0	0	0	0	0	0	0	0	0	550	0	0	0	0	0	0	0	0	0	0	0	0	0
7c4e93f5fb394dc69004d405f959f542	0	0	0	0	0	0	0	0	0	0	0	0	0	0	0	0	0	0	0	0	0	0	0	0	0	0	0	0	0	10	0	0	0	0	0	0	86
7c7929e3bc373b93fad1f302482fde3e	0	0	0	0	0	0	0	0	0	0	0	0	0	0	0	0	0	0	0	0	0	0	0	175	109	31	57	102	0	21	102	21	46	131	0	0	185
7c829468a3cdc509e04b58d8fd6cbb47	0	0	0	0	0	0	0	0	0	0	0	0	0	0	0	0	0	0	0	0	0	0	0	0	411	11	47	164	3	30	0	8	0	196	25	0	42
7c9ca42cc5a428c146ba87002e4b033e	0	0	0	0	0	0	0	0	0	0	0	0	0	0	0	0	0	0	0	0	0	0	3	21	0	0	51	0	0	54	21	197	26	0	14	96	6
7ca6a609abf54f4fe4df8d96e42fb2b6	0	0	0	0	0	0	0	0	0	1	88	0	87	0	19	0	0	0	0	0	0	0	0	0	0	0	0	0	0	0	0	0	0	0	0	0	0
7ca8363c19f45d23be3b503f705c64f3	0	0	0	0	0	0	0	0	0	0	0	0	0	0	0	0	0	0	0	0	0	0	17	18	0	0	0	0	0	0	0	0	0	50	0	0	0
7cc20e9b3b410a6e1b22d7106da377e6	0	0	0	0	0	18	0	13	23	0	9	0	0	0	0	0	0	0	0	0	0	0	0	0	0	0	0	0	0	0	0	0	0	0	0	0	0
7ce034a1c27e65d60ed976337ac56c46	0	0	0	0	0	0	0	0	0	0	0	0	0	0	0	0	0	0	0	0	0	0	0	73	0	0	0	0	0	0	0	0	0	0	0	0	82
7d081d09fbf5a7187711b3fe18fe4d61	0	0	0	0	0	0	0	0	0	0	0	0	0	0	0	0	0	0	0	0	0	0	0	43	0	0	0	0	0	0	0	27	26	0	28	0	24
7d7721c93a9ad30230f04f3739d30bf6	0	0	0	0	0	0	0	0	0	0	0	0	0	0	0	0	0	0	0	0	0	0	0	0	0	0	0	0	0	0	41	17	0	0	0	0	0
7d7f20d6a19f1777b8e9925cc76924b9	0	0	0	0	0	0	0	0	0	0	0	0	0	0	0	0	0	0	0	0	0	0	12	0	16	0	10	0	0	15	0	0	0	17	24	33	226
7d80293bfeb27dd0c65fddb7e5671b4b	0	0	0	0	0	0	0	0	0	0	0	0	0	0	0	0	0	0	0	0	0	0	0	0	0	0	0	0	0	0	37	20	0	0	0	0	75
7d82778fa9523883c86a824d440b0c39	0	0	0	0	134	86	42	73	35	33	51	0	82	7	55	0	8	0	0	0	0	0	61	126	64	152	66	37	156	55	100	105	207	141	73	75	295
7da73efe4f8dbc8024eb85887803ec0e	0	0	0	0	0	0	0	0	0	0	0	0	0	0	0	0	0	0	0	0	0	0	0	0	166	0	0	0	0	0	0	0	14	0	0	0	0
7dd7b84ea79606aa34bb0a7d3cefb01f	0	0	0	0	0	0	0	0	0	0	0	0	0	0	0	0	0	0	0	0	0	0	0	0	0	0	0	0	23	0	0	0	36	0	0	0	0
7e1b0e13fa99518f55ba9b6f0be01aa1	0	0	0	0	0	0	0	0	0	0	0	0	0	0	0	0	0	0	0	0	0	0	0	0	0	0	0	77	0	0	0	0	0	0	0	0	0
7e3105c43a05ffddcc3552bff0c4d5cf	0	0	0	0	0	0	0	0	0	0	0	0	0	0	0	0	0	0	0	0	0	0	0	0	86	116	0	15	47	74	195	97	62	305	18	0	386
7e6e3b87ad88f39c107de2f0b1c54262	0	0	0	0	0	0	0	0	0	0	0	0	0	0	0	0	0	0	0	0	0	0	0	0	0	0	0	0	0	0	0	0	0	0	280	0	0
7e75aa6a9fc77a70009ce6fd206e9c05	0	0	0	0	0	0	0	0	0	0	0	0	0	0	0	0	0	0	0	0	0	0	0	0	0	0	0	0	0	0	20	35	7	0	0	0	44
7e95d12e412e5389a05cc26fb3c6a4b4	0	0	0	0	0	0	0	0	0	0	0	0	0	0	0	0	0	0	0	0	0	0	0	0	0	0	19	30	23	0	0	0	21	0	0	0	41
7ea46710d5b7975ef37ce161d079b1f6	0	0	0	0	0	0	0	0	0	0	0	0	0	0	0	0	0	0	0	0	0	0	0	0	0	0	31	32	0	26	31	22	0	0	0	38	61
7ec3a0cac0d65053a40ef96362bb433d	0	0	0	0	0	0	0	0	0	0	0	0	0	0	0	0	0	0	0	0	0	0	22	0	43	0	9	0	0	3	0	0	0	0	0	0	20
7ec4f777b8735782c4277876873722f9	178	0	0	1249	0	0	0	0	0	0	0	0	0	0	0	0	0	8	5365	949	54	0	0	0	0	0	0	0	0	0	0	0	0	0	0	0	0
7ee7b06e7f7fb69b985f7cbca9fc976c	0	0	0	0	0	0	0	0	0	0	0	0	0	0	0	0	0	0	0	0	0	0	0	29	0	0	0	0	46	0	0	0	0	0	16	0	0
7ef7f04cec9d5f350ff2cdc7910cdd34	0	0	0	0	0	0	0	0	0	0	0	0	0	0	0	0	0	0	0	0	0	0	0	20	9	0	0	0	0	0	12	0	11	0	0	0	19
7f001003f23fd02ec78b8c021b31d576	0	0	0	0	0	0	0	0	0	0	0	0	0	0	0	0	0	0	0	0	0	0	11	11	363	25	0	503	39	6	0	0	45	0	11	20	34
7f1517dd642c7b6b3dcb55a66e84f553	0	0	0	0	0	0	0	0	0	0	0	0	0	0	0	0	0	0	0	0	0	0	0	0	0	0	0	0	0	0	0	37	0	0	0	0	86
7f32aeaefc9d58ff2e8606e957667e67	0	0	0	0	0	0	0	0	0	0	0	0	0	0	0	0	0	0	0	0	0	0	71	0	0	0	0	0	0	0	0	0	0	20	0	0	0
7f521db6fe92c1dc13b5bc26150b1869	0	0	0	0	0	0	0	0	0	0	0	0	0	0	0	0	0	0	0	0	0	0	0	0	0	0	0	0	0	23	51	59	0	0	59	38	22
7f52579721d39c573ff7a5d3e0d0736a	0	0	0	0	0	0	12	18	0	8	0	0	0	6	0	0	0	0	0	0	0	0	0	0	0	0	0	0	0	0	0	0	0	0	0	0	0
7f8e07be58dc85e625b6f283ba920bf6	0	0	0	0	0	0	0	0	0	0	0	0	0	0	0	0	0	0	0	0	0	0	0	80	0	51	8	0	6	0	0	0	0	0	0	0	15
7ff70b0197b0cce351a79c43d0181981	0	0	0	0	0	0	0	0	0	0	0	0	0	0	0	0	0	0	0	0	0	0	0	0	18	0	32	0	0	0	18	0	11	12	0	0	14
7fff0b6dab15666479e99f39756fd047	0	0	0	0	0	0	0	0	0	0	0	0	0	0	0	0	0	0	0	0	0	0	0	0	0	11	0	9	0	0	11	0	22	0	4	26	18
8008b05f4c5c30ed80bde3803ed4c35b	0	0	0	0	0	0	0	0	0	0	0	0	0	0	0	0	0	0	0	0	0	0	0	0	0	29	0	0	0	16	0	0	0	0	0	0	24
8022a978c4d2259800d6f116d595263b	0	0	0	0	0	0	0	0	0	0	0	0	0	0	0	0	0	0	0	0	0	0	39	0	0	13	17	53	15	0	0	0	0	0	0	22	18
802deedb267e76f3a102ea4e221a483c	0	0	0	0	0	0	0	0	5	0	7	0	0	0	12	0	0	4	0	0	0	0	0	0	0	0	2	0	1	5	23	20	1	5	0	15	0
8058424cf7a11894cbeace1b1aefca49	0	0	0	0	0	0	0	0	0	0	0	0	0	0	0	0	0	0	0	0	0	0	0	218	0	0	0	0	0	0	0	0	0	0	0	0	0
80688ca13db0ad77e1d20182b09e949b	0	0	0	0	0	0	0	0	0	0	0	0	0	0	0	0	0	0	0	0	0	0	0	0	0	0	33	0	0	0	40	18	30	0	19	0	147
807f35a44a7c870c2fb418de19c77d1c	0	0	0	0	0	0	0	0	0	0	0	0	0	0	0	0	0	0	0	0	0	0	21	0	56	40	0	0	0	0	0	0	0	0	0	0	0
80a9043b9ade8751856cd07c1f1df16d	0	0	0	0	0	0	0	0	0	0	0	0	0	0	0	0	0	0	0	0	0	0	0	0	36	14	95	0	30	0	52	16	12	57	85	22	376
80cca6893a2a72d5c908cb230db69bc6	0	0	0	0	0	0	0	0	0	0	0	0	0	0	0	0	0	0	0	0	0	0	0	0	0	0	0	0	0	0	0	0	0	83	0	0	0
80d838cea2a209bf445ae1b60857eef7	0	0	0	0	0	0	0	0	0	0	0	0	0	0	0	0	0	0	0	0	0	0	159	0	0	0	137	480	0	0	0	0	0	0	0	24	0
8102663d43dd74cfadfbd9192f3dc12a	0	0	0	0	15	58	7	5	92	0	18	0	22	6	34	0	0	0	0	0	0	0	15	107	396	41	37	198	19	163	813	174	39	53	53	48	253
810f417e41110f1f60467efbda6ebcf2	0	0	0	0	0	0	0	0	0	0	0	0	0	0	0	0	0	0	0	0	0	0	0	0	0	0	0	0	0	0	0	0	0	192	0	26	0
81223d6c362c4a9efc2f4dc2215cd796	0	0	0	0	0	0	0	0	0	0	0	0	0	0	0	0	0	0	0	0	0	0	0	0	74	26	0	0	0	0	0	0	0	0	0	0	0
8150d0b2d64a26a54bb358a64ecf8654	0	0	0	0	0	0	0	0	0	0	0	0	0	0	0	0	0	0	0	0	0	0	0	8	0	0	0	46	0	0	0	0	0	0	0	0	0
8154a9aa6a72af7944ce2c551d54be4a	0	0	0	0	0	0	0	0	0	0	0	0	0	0	0	0	0	0	0	0	0	0	0	0	0	0	0	0	0	0	0	0	0	0	0	0	56
816a322a6197a7bc1c431519d13e80d2	30	0	0	15	0	0	0	0	0	0	0	0	0	0	0	0	0	0	711	0	23	0	0	0	0	0	0	0	0	0	28	26	19	0	0	0	23
8200d2bbe419f6b705f77f12eb45ada6	0	0	0	0	0	0	0	0	0	0	0	0	0	0	0	0	0	0	0	0	0	0	0	0	0	0	0	0	0	0	0	4	0	0	48	0	0
821728832562dd8341db768ffbd938b5	0	0	0	0	0	0	0	0	0	0	0	0	0	0	0	0	0	0	0	0	0	0	0	0	0	0	0	0	0	0	167	53	25	0	57	0	53
8217a330ed71dde17f112e1bfbcea888	0	0	0	0	0	0	0	0	0	0	0	0	0	0	0	0	0	0	0	0	0	0	0	0	0	0	0	0	0	0	17	10	14	0	24	0	0
8253236b7623e02c87052574f9638fba	0	0	0	0	0	0	0	0	0	0	0	0	0	0	0	0	0	0	0	0	0	0	0	0	15	22	0	0	0	8	0	0	0	0	0	20	18
8262596cf353a5294f5f3790881765ea	0	0	0	0	0	0	0	0	0	0	0	0	0	0	0	0	0	0	0	0	0	0	0	0	0	0	0	0	0	0	36	11	51	0	0	0	0
828857fa4cc0963e5df0ae0398af482f	0	0	0	0	0	0	0	0	0	0	0	0	0	0	0	0	0	0	0	0	0	0	0	0	0	5	16	4	0	26	13	0	0	23	11	20	0
829180ccfb287f1b84ca61c10b900065	0	0	0	0	0	0	0	0	0	0	0	0	0	0	0	0	0	0	0	0	0	0	0	0	0	0	0	0	0	0	0	0	0	12	35	0	0
82a2e8fa688465e38f2d46d83487bc8e	74	0	0	47	0	24	0	49	25	67	0	0	0	31	0	0	7	0	63	0	0	7	0	0	0	0	0	0	0	0	0	0	0	0	0	0	0
82daff6cec9e99911dce87174a644752	0	0	0	0	440	0	0	0	71	38	0	0	37	0	0	0	0	0	0	0	0	0	0	45	18	0	86	0	43	0	35	52	25	38	0	14	0
82db554a26202f68c19d27f087f17763	0	0	0	0	0	0	0	0	0	0	0	0	0	0	0	0	0	0	0	0	0	0	0	0	0	0	24	0	0	77	0	0	0	30	0	0	0
82f1f8e186705e5408472374d96fe90f	0	0	0	0	0	0	0	0	0	0	0	0	0	0	0	0	0	0	0	0	0	0	0	0	18	22	0	4	0	0	25	0	3	23	0	8	9
831bed83a08eb0502ddb848936f5d382	0	0	0	0	0	39	0	52	272	0	0	0	0	0	97	0	0	0	0	0	0	102	27	0	145	44	0	132	127	63	36	70	70	70	91	24	206
8321eb0efa6ff9fbdd72df08ddde5911	0	0	0	0	0	0	0	0	0	0	0	0	0	0	0	0	0	0	0	0	0	0	0	0	0	0	0	0	0	0	0	0	0	0	0	0	83
83328e8935d076587cecb5e9376cc73e	0	0	0	0	0	0	0	0	0	0	0	0	0	0	0	0	0	0	0	0	0	0	0	0	0	0	0	0	0	0	36	0	20	0	0	0	0
83533cca2e3b21c5667b5ef2e623760f	0	0	0	0	0	0	0	0	0	0	0	0	0	0	0	0	0	0	0	0	0	0	0	0	0	0	0	0	0	0	0	0	0	413	0	0	0
83941c98b23f3c75c3d71414695bcfb6	0	0	0	0	0	0	0	0	0	0	0	0	0	0	0	0	0	0	0	0	0	0	0	0	0	0	0	0	0	14	0	0	48	60	4	3	68
83bdb07fbf9e04746900b80daf7a6d83	0	0	0	0	0	0	0	0	0	0	0	0	0	0	0	0	0	0	0	0	0	0	0	0	140	0	0	96	0	0	0	0	0	0	32	0	0
83c368301159288fffb5e3c5849c631c	0	0	0	0	0	0	0	0	60	21	0	0	0	44	19	0	0	0	0	0	0	0	0	0	0	0	0	0	0	0	0	0	0	0	0	0	0
83d6bd62193ed406f91fd8b783d3d19a	0	0	0	0	0	0	0	0	0	0	0	0	0	0	0	0	0	0	0	0	0	0	0	0	0	0	0	0	0	0	0	0	0	89	0	0	0
841972482cbb5a1bfc4624c717bdb46c	0	0	0	0	0	0	0	0	0	0	0	0	0	0	0	0	0	0	0	0	0	0	0	32	49	83	30	6	0	0	0	5	0	0	4	0	19
842db3f1eb9e8bfba03474a9a31b07c7	0	0	0	0	0	0	0	0	0	0	0	0	0	0	0	0	0	0	0	0	0	0	0	0	0	0	0	16	0	0	0	0	0	0	55	0	52
8434700cd8584eaa046ddcd1deef8868	0	0	0	0	0	0	0	0	0	0	0	0	0	0	0	0	0	0	0	0	0	0	0	0	0	0	0	0	0	0	0	0	0	0	0	54	0
8437fdbab36b6f505bd2c48a14178365	0	0	0	0	0	0	0	0	0	0	0	0	0	0	0	0	0	0	0	0	0	0	244	39	60	86	0	0	0	229	0	0	0	0	0	0	0
845fe7c00ee9b825f39d756995ed4425	0	0	0	0	0	11	10	11	41	0	27	0	4	0	0	0	0	0	0	0	0	0	0	0	0	0	0	0	0	0	0	0	0	0	0	0	0
84665cdab245352282ba88e0625ecf64	0	0	0	0	0	0	0	0	0	0	0	0	0	0	0	0	0	0	0	0	0	0	0	0	0	0	0	1464	53	0	0	0	0	0	0	0	0
84757fca9fbc7b03eb9987c6272273fb	0	0	0	0	0	0	0	0	0	0	0	0	0	0	0	0	0	0	0	0	0	0	0	0	0	0	0	0	0	0	18	0	7	0	0	0	29
84777b9b33dbbbf696ee90296955d72c	0	0	0	0	0	0	0	0	0	0	0	0	0	0	0	0	0	0	0	0	0	0	13	0	0	0	0	30	0	0	0	0	13	0	0	0	0
84bb0a62d81674ab1106027fc4fa7601	0	0	0	0	0	0	0	0	0	0	0	0	0	0	0	0	0	0	0	0	0	0	0	0	0	0	13	54	0	0	0	0	13	278	15	11	0
84d6fd930b13687e296d5836b2f0d9fa	0	0	0	0	0	0	0	0	0	0	0	0	0	0	0	0	0	0	0	0	0	0	0	15	0	0	0	0	0	0	20	22	0	0	0	0	0
84f353c31dd67f80dcb4db3fe8ed6da1	0	0	0	0	0	0	0	0	0	0	0	0	0	0	0	0	0	0	0	0	0	0	0	0	0	0	0	98	0	0	0	0	0	0	0	0	0
84f584e71737e8e8717ac983d67846f8	0	0	0	0	0	0	0	0	0	0	0	0	0	0	0	0	0	0	0	0	0	0	0	0	0	0	0	28	0	0	0	0	0	0	36	27	47
8504c29da9ff13707e7efb86713f48be	0	0	0	0	0	0	0	13	11	0	0	0	0	14	4	0	0	0	0	0	0	0	0	0	0	0	0	0	0	0	0	0	0	0	0	0	0
85350f46d4973136dda0c6bbc79c319a	67	0	23	0	9	0	0	0	0	0	0	0	0	0	0	0	19	0	0	0	0	0	0	0	0	0	0	0	0	0	0	0	0	0	0	0	0
853ae34fa613d79a28e552e5794690b4	0	0	0	0	0	0	0	0	0	0	0	0	0	0	0	0	0	0	0	0	0	0	96	19	50	100	0	0	0	118	0	0	0	0	0	0	0
855cc49657300cec7ae80e537917f450	0	0	0	0	17	99	492	485	43	0	372	0	428	79	919	0	0	0	0	0	0	0	0	0	0	0	0	0	0	0	0	0	0	0	0	0	0
8569e1418d84e248181c6c6eb5ca1e0a	0	0	0	0	0	0	0	0	0	0	0	0	0	0	0	0	0	0	0	0	0	0	0	0	0	0	0	0	0	0	210	168	70	25	0	0	0
856c93464d2405084b8dd9c7b049271f	0	0	0	0	0	0	0	0	0	0	0	0	0	0	0	0	0	0	0	0	0	0	0	0	54	0	89	31	0	0	0	0	0	0	0	0	0
857f711114bf8d38335d4ebff55e8c82	0	0	0	0	0	0	0	0	0	0	0	0	0	0	0	0	0	0	0	0	0	0	0	0	0	0	0	0	0	0	0	0	0	0	80	0	0
85826586e4c643ecbb92f9bebfc91490	0	0	0	0	0	0	0	0	0	0	0	0	0	0	0	0	0	0	0	0	0	0	0	32	0	0	56	6	0	0	0	0	28	0	0	0	0
85b64b50263fed7882420d6f6b7ab031	0	0	0	0	0	0	0	0	0	0	0	0	0	0	0	0	0	0	0	0	0	0	0	0	0	0	0	0	0	0	0	0	263	0	0	0	0
85fe35c22ccec3bd74ee564860c13ca5	0	0	0	0	0	0	0	0	0	0	0	0	0	0	0	0	0	0	0	0	0	0	0	0	0	0	63	42	0	90	0	0	0	479	0	0	0
860f452fced2a327b5757268036e1e6f	0	0	0	0	0	0	0	0	0	0	0	0	0	0	0	0	0	0	0	0	0	0	0	0	0	0	59	102	0	0	0	0	0	0	0	0	0
862036b93699deec807a1209d991bcc0	0	0	0	0	0	0	0	0	0	0	0	0	0	0	0	0	0	0	0	0	0	0	50	94	109	46	43	71	64	0	0	0	0	0	0	0	112
863d46469ebfa6250459790e21c6c8f2	0	0	0	0	0	0	0	0	0	0	0	0	0	0	0	0	0	0	0	0	0	0	0	0	0	0	0	13	0	9	0	0	0	192	17	0	0
86428344128238d64e0349bdb30c2530	0	0	0	0	0	0	0	0	0	0	0	0	0	0	0	0	0	0	0	0	0	0	0	0	0	0	0	0	0	0	0	0	0	0	0	4	77
8657107021d8abfe800e1d534557b237	0	0	0	0	0	0	0	0	28	20	25	0	0	20	14	0	0	0	0	0	0	0	0	0	0	0	0	0	0	0	0	0	0	0	0	0	0
86628a82955588116470c6959d7cb6d9	0	0	0	0	0	0	0	0	60	696	161	0	31	0	0	0	0	0	0	0	0	0	0	0	0	0	0	0	0	0	0	0	0	0	0	0	0
86664731bab76e1137287c39c14c6687	0	0	0	0	0	0	0	0	0	0	0	0	0	0	0	0	0	0	0	0	0	0	0	0	0	0	24	0	0	0	0	0	0	0	0	0	49
866cda7e1d75c772e464d3f9376b0120	0	0	0	0	0	0	0	0	0	0	0	0	0	0	0	0	0	0	0	0	0	0	0	0	0	29	0	0	0	34	0	0	0	62	0	0	0
867a2d1d8210e4e2c531baaf917483f9	0	0	0	0	0	0	0	0	0	0	0	0	0	0	0	0	0	0	0	0	0	0	0	0	0	0	0	33	0	0	0	0	0	0	55	26	0
86a5f090d58dcd138bdc8b488f258eda	0	0	0	0	0	0	0	0	0	0	0	0	0	0	0	0	0	0	0	0	0	0	0	0	0	12	22	17	12	0	0	0	0	0	11	0	24
86ad56075ec3b9cd4834032e2e81782d	0	0	0	0	0	0	0	0	0	0	0	0	0	0	0	0	0	0	0	0	0	0	0	0	0	0	0	0	0	0	21	515	0	0	0	0	0
86d3d87005cac77f6d86f3535c842519	0	0	0	0	0	0	0	0	0	0	0	0	0	0	0	0	0	0	0	0	0	0	0	0	0	0	0	0	0	0	49	0	5	0	6	0	41
86d77d626169a320a68b9da3f9e4d52e	0	0	0	0	0	0	0	0	0	0	0	0	0	0	0	0	0	0	0	0	0	0	76	618	37	128	0	0	0	0	0	0	0	108	0	0	0
86e99ee414fe5eaa199aad3a85def688	0	0	0	0	0	0	0	0	0	0	0	0	0	0	0	0	0	0	0	0	0	0	34	15	17	18	17	28	12	12	15	0	0	33	0	16	14
86ffdbaf6158771af8fd8e44429d6cc3	0	0	0	0	0	0	0	0	0	0	0	0	0	0	0	0	0	0	0	0	0	0	0	0	0	0	26	0	0	23	27	0	0	17	8	0	0
86ffeec6d77e678cd44077e43480add7	0	0	0	0	0	0	0	0	0	0	0	0	0	0	0	0	0	0	0	0	0	0	42	41	35	18	0	14	25	0	31	0	205	0	0	0	50
871a0f5fc71e80769b374314069a9263	0	0	0	0	0	0	0	0	0	0	0	0	0	0	0	0	0	0	0	0	0	0	0	27	0	0	0	0	0	0	0	0	7	0	0	12	17
87242870d947c625271b5d0d9f9beac3	0	0	0	0	0	0	0	0	0	0	0	0	0	0	0	0	0	0	0	0	0	0	0	0	72	0	0	21	0	0	0	0	0	30	0	0	0
878847347eda02244cd82fbebe6708b5	0	0	0	0	0	0	0	0	0	0	0	0	0	0	0	0	0	0	0	0	0	0	0	0	0	0	0	0	0	36	154	92	0	0	41	103	206
87bd99648d6b93693c421d28807e465b	0	0	0	0	0	0	0	0	0	36	221	0	54	2680	114	0	0	0	0	77	59	0	0	0	0	0	0	0	0	0	0	0	0	0	0	0	0
87fd41efd92a3740d5b395140cfd12c1	0	0	0	0	0	0	0	0	6	0	7	0	0	30	21	0	0	0	0	0	0	0	0	0	0	0	0	0	0	0	0	0	0	0	0	0	0
8801a2a2d259e17a0372a9e59ba6ecb1	0	0	0	0	0	0	0	0	0	0	0	0	0	0	0	0	0	0	0	0	0	0	0	19	0	0	0	0	0	0	0	0	39	0	0	0	0
880b96ca3eb092e0fb00a7c060e0400f	0	0	0	0	5	43	639	891	195	573	156	0	39	212	21	0	0	0	0	0	0	0	0	0	0	0	0	0	0	0	0	0	0	0	0	0	0
8824d5b85ab204b10424e55a119b01ed	0	0	0	0	0	0	0	0	0	0	0	0	0	0	0	0	0	0	0	0	0	0	0	0	0	0	0	0	0	0	20	8	19	0	0	0	120
8830fd1b40416d184b61e72125ca2b28	0	0	0	0	0	0	0	0	0	0	0	0	0	0	0	0	0	0	0	0	0	0	0	151	47	0	0	56	0	0	0	0	0	0	0	0	0
883c9f55c2a8565e456771252765d2cc	0	0	0	0	0	0	0	0	0	0	0	0	0	0	0	0	0	0	0	0	0	0	0	0	0	0	0	0	0	0	0	0	0	78	0	0	0
88b05bc2fd494ad45d62b840d8af876b	0	0	0	0	0	0	0	0	0	0	0	0	0	0	0	0	0	0	0	0	0	0	0	9	0	12	0	0	0	0	0	0	0	32	0	0	0
88d883dd3ae9a13de39131da7c1850fd	0	0	0	0	0	19	0	0	0	87	21	0	10	0	0	0	0	0	0	0	0	0	0	40	21	0	0	0	0	0	20	78	5	0	21	0	59
898b54bb6588c75dfbb7e2b13036763b	0	0	0	0	0	0	0	0	0	0	0	0	0	0	0	0	0	0	0	0	0	0	0	71	116	22	18	0	0	0	14	0	12	15	0	0	66
8999adb93f994fe1a4341edd02d9ff25	0	0	0	0	0	0	0	0	0	0	0	0	0	0	0	0	0	0	0	0	0	0	0	0	0	0	0	0	0	0	0	0	0	107	0	0	0
89a6d0514289689766921d1deb55678d	0	0	0	0	0	0	0	0	0	0	0	0	0	0	0	0	0	0	0	0	0	0	84	0	0	12	22	23	0	22	0	0	0	37	0	21	0
89a78c0b6678cca29576af88b812c3ad	0	0	0	0	0	0	0	0	0	0	0	0	0	0	0	0	0	0	0	0	0	0	19	0	0	14	0	0	0	0	0	0	0	45	0	0	0
89c78fa19219e837af6026b63f56aea8	0	0	0	0	0	0	0	0	0	0	0	0	0	0	0	0	0	0	0	0	0	0	0	0	57	0	0	0	0	0	0	0	0	0	0	0	0
8a0f840405e4f523782e3e4dada1956d	0	0	0	0	0	0	0	0	0	0	0	0	0	0	0	0	0	0	0	0	0	0	0	0	0	0	0	0	0	0	0	43	241	0	0	0	0
8a24d7e26e5682200006d1acb6fdda18	0	0	0	0	0	0	0	0	0	0	0	0	0	0	0	0	0	0	0	0	0	0	0	0	0	0	0	0	0	0	0	0	39	0	0	12	8
8a2cad732e7bde56b6c05090d887bb38	0	0	0	0	0	0	0	0	0	0	0	0	0	0	0	0	0	0	0	0	0	0	0	52	0	0	7	16	0	33	0	0	0	0	0	0	0
8a2ec2e975eeff2573461f25fd2612f2	0	0	0	0	0	0	0	216	11	0	0	644	0	0	12	0	110	6	0	0	0	36	0	17	122	56	0	0	104	0	0	9	0	37	18	0	35
8a665ebd622dfcbcb7a3969d53a8b4bd	0	0	0	0	0	0	0	0	0	0	0	0	0	0	0	0	0	0	0	0	0	0	0	0	0	0	0	0	0	0	0	61	0	0	0	0	0
8a6c01b3cc62595f2164b9662ed1a0e0	0	0	0	0	0	0	0	0	50	76	14	0	21	0	5	0	0	0	0	0	0	0	0	0	0	0	0	0	0	0	0	0	0	0	0	0	0
8a71ad4fe141aa636a8e59ce528ce8d6	0	0	0	0	1292	0	430	507	131	0	199	0	137	21	0	0	61	0	0	0	0	0	0	0	0	0	0	0	0	0	0	21	0	0	19	26	0
8a82f650616d7d87e7d47cf92f2f1994	0	0	0	0	0	0	0	0	0	0	0	0	0	0	0	0	0	0	0	0	0	0	0	0	0	0	0	0	0	0	0	0	26	0	17	0	16
8aa66b6db516d0efdc9d4291ba3ef96e	0	0	0	0	0	0	0	0	0	0	0	0	0	0	0	0	0	0	0	0	0	0	0	0	0	0	0	0	0	0	0	100	0	0	0	0	147
8abc112dd12af7659af480d6da0954d6	0	0	0	0	0	39	0	0	61	27	0	0	111	0	255	0	0	0	0	0	5	0	0	88	0	0	190	0	0	56	172	61	225	0	60	0	1639
8abd18aa4a74298639f8b27a59244804	0	0	0	0	0	0	0	0	0	0	0	0	0	0	0	0	0	0	0	0	0	0	0	0	0	0	0	0	0	0	88	0	0	0	0	0	61
8b067cbfab05367231f0dc1bfc500571	0	0	0	0	0	0	0	0	0	0	0	0	0	0	0	0	0	0	0	0	0	0	27	0	95	503	0	0	0	0	0	0	0	0	0	0	0
8b151b004e0ea2bbbde0f3aa69a88f20	0	0	0	0	49	0	61	2	70	0	25	0	6	14	0	0	13	0	0	0	0	0	0	0	0	0	0	0	0	0	0	0	0	0	0	0	0
8b475899b3a718015f9c46a284790d57	0	0	0	0	0	0	0	0	0	0	0	0	0	0	0	0	0	0	0	0	0	0	0	0	0	0	0	0	0	0	96	27	0	0	0	0	0
8b4f8095aea130fbc4c19c8c29e88a47	0	0	0	0	0	0	0	0	0	0	0	0	0	0	0	0	0	0	0	0	0	0	0	0	0	0	109	0	0	0	22	0	41	0	0	0	32
8b81286d13656db0ca15769f00c7ed4a	0	0	0	0	0	0	0	0	0	0	0	0	0	0	0	0	0	0	0	0	0	0	0	17	59	0	0	35	0	18	0	13	24	13	18	0	0
8bafeadea75784e187109250f03870a2	0	0	0	0	0	0	0	0	0	0	0	0	0	0	0	0	0	0	0	0	0	0	0	54	14	43	0	0	0	0	0	0	0	0	0	0	0
8bb589f92aac636fc7690ac579576020	0	0	0	0	0	0	0	0	0	0	0	0	0	0	0	0	0	0	0	0	0	0	0	0	0	0	0	13	0	0	0	0	0	0	26	14	0
8bd7539da0081e313794f47d05ea8863	0	0	0	0	0	0	0	0	0	0	0	0	0	0	0	0	0	0	0	0	0	0	0	0	0	0	48	41	0	0	0	0	0	21	0	0	0
8bf077059aa9ddba52a40b5fec7f1e0e	0	0	0	0	0	0	0	0	0	0	0	0	0	0	0	0	0	0	0	0	0	0	0	0	153	73	73	229	0	0	86	0	0	0	0	0	0
8bf1614b8c9f0ae30241aaa3ec35b3f9	0	0	0	0	0	4089	0	0	56	22	3302	0	4573	117	2949	0	0	0	6	14	0	0	0	16	0	0	0	0	0	0	0	0	10	0	0	0	39
8bf64834b35926395442a22fb15f98a8	0	0	0	0	0	0	0	0	0	0	0	0	0	0	0	0	0	0	0	0	0	0	0	0	0	0	0	0	0	0	19	21	10	0	0	0	0
8c5e37a5edc6f221b6f6037955ce0e23	0	0	0	0	0	0	0	0	0	0	0	0	0	0	0	0	0	0	0	0	0	0	11	12	1	17	0	0	0	0	17	0	0	0	0	0	9
8c676c21545d0fd3720eee412d250858	0	0	0	0	0	0	0	0	0	0	0	0	0	0	0	0	0	0	0	0	0	0	0	0	98	0	0	0	0	0	0	0	0	0	0	0	0
8c6d69cb8ed8eb6969acd02e9476b8c0	0	0	0	0	0	0	0	0	0	0	0	0	0	0	0	0	0	0	0	0	0	0	0	0	0	0	0	0	0	95	0	0	14	0	0	0	20
8c82b5116a9c229630616e50e02d04b8	0	0	0	0	0	0	0	0	0	0	0	0	0	0	0	0	0	0	0	0	0	0	0	0	0	0	0	0	0	0	172	0	51	0	0	18	132
8c8ab7f43647959cd286866cf5967163	0	0	0	0	0	0	0	0	0	0	0	0	0	0	0	0	0	0	0	0	0	0	0	0	0	0	0	0	0	0	54	0	0	0	0	12	19
8c9244ddf61b399107afcfb455c068a3	0	0	0	0	0	0	0	0	0	0	0	0	0	0	0	0	0	0	0	0	0	0	0	0	0	0	0	0	0	39	0	0	160	0	0	0	55
8ca3ee34c35ad0e37c5c4a32b99988c9	0	0	0	0	0	0	0	0	0	0	0	0	0	0	0	0	0	0	0	0	0	0	0	0	7	26	9	0	0	39	74	57	0	0	0	0	16
8cf0f63917b4d08a6dea99202f6aa598	0	0	0	0	0	0	0	0	0	0	0	0	0	0	0	0	0	0	0	0	0	0	0	0	0	0	0	0	0	0	0	0	0	71	0	0	0
8cfe5825b1d332086ba1faa362ff6cb6	0	0	0	0	0	0	0	0	0	0	0	0	0	0	0	0	0	0	0	0	0	0	9	44	0	0	0	0	0	0	0	0	0	10	0	0	0
8d0cb15a98e9556991774ff6cc6e0fc2	0	0	0	0	0	0	0	0	0	0	0	0	0	0	0	0	0	0	0	0	0	0	0	23	31	0	0	20	0	24	16	24	0	27	24	0	14
8d0cdf05f8105f0b0a66bd8a04594d7b	7	0	0	4	0	0	0	0	0	0	0	63	0	0	0	0	0	0	0	5	6	0	0	0	0	0	0	0	0	0	0	0	0	0	0	0	0
8d258ae0ef8faee72c06e9aa2c8ffeea	0	0	0	0	0	0	0	0	0	0	0	0	0	0	0	0	0	0	0	0	0	0	0	11	0	0	11	0	0	0	0	0	0	5	0	0	53
8d331646bf460b1f783fa861411712d8	0	0	0	0	0	0	0	0	0	0	0	0	0	0	0	0	0	0	0	0	0	0	0	0	0	0	0	0	0	0	25	0	298	0	0	0	80
8d454adbf03efab93f9e718ea1c4b9f0	0	0	0	11	0	0	0	0	0	0	0	490	0	0	0	3	189	25	0	0	0	6	0	0	0	0	0	0	0	0	0	0	0	0	0	0	0
8d4663608bb62473799287b36376df98	0	0	0	0	0	5	0	24	35	117	38	0	9	28	34	0	0	0	0	0	0	0	0	0	0	0	0	0	0	0	0	0	0	0	0	0	0
8d481f68b64505d75dd19ffa9fd059c3	0	0	0	0	0	0	0	0	0	0	0	0	0	0	0	0	0	0	0	0	0	0	0	93	50	28	0	0	0	0	0	0	0	0	14	0	0
8d862e05cbc762d32996a6c6a399bfd2	0	0	0	0	0	0	0	0	0	0	0	0	0	0	0	0	0	0	0	0	0	0	0	5	51	0	6	0	0	0	0	0	0	11	0	0	0
8de05e1ba5bf45f8bb535d361547e1fe	0	0	0	0	0	0	0	0	0	0	0	0	0	0	0	0	0	0	0	0	0	0	0	0	0	0	0	0	0	0	59	0	0	0	0	0	0
8dede01498fb105e28a55310b920c8c4	0	0	0	0	0	0	0	0	0	0	0	0	0	0	0	0	0	0	0	0	0	0	0	0	0	0	0	0	0	0	94	49	0	0	0	0	83
8df8078c10a99f14799e1385c6c117ae	0	0	0	0	0	0	0	0	0	0	0	0	0	0	0	0	0	0	0	0	0	0	0	0	0	0	0	0	0	0	13	12	33	0	0	0	47
8e09ba0604fea9a9c57c9d1ff0caa2a6	0	0	0	0	0	14	0	0	6	14	0	0	0	0	6	0	0	0	0	0	0	0	0	0	0	0	0	0	0	0	0	0	0	0	0	0	0
8e263a399097157ba9075a7e1d76b5a3	0	0	0	0	0	0	0	0	0	0	0	0	0	0	0	0	0	0	0	0	0	0	0	0	0	0	0	0	0	0	0	0	0	0	100	25	0
8e3cde37d67597b0a3c357b7c7aa2770	0	0	0	0	0	0	0	0	0	0	0	0	0	0	0	0	0	0	0	0	0	0	11	29	59	21	12	15	16	0	28	12	18	130	29	16	63
8e4338b6e7730e743491589a981d0a09	0	0	0	0	0	0	0	0	0	0	0	0	0	0	0	0	0	0	0	0	0	0	0	0	0	0	0	0	0	0	0	0	0	0	0	0	59
8e4457d11f3331fc901bf3e01081ab89	0	0	0	0	0	0	0	0	0	0	0	0	0	0	0	0	0	0	0	0	0	0	14	0	10	0	12	43	0	0	18	0	0	0	0	18	0
8e4f7bb99d441a57d9b05bfea4ba60e0	0	0	0	0	0	0	0	0	0	0	0	0	0	0	0	0	0	0	0	0	0	0	0	0	0	0	0	0	0	0	0	0	0	0	0	0	117
8e6a96c39efbf12bc5e2901653f9e32e	0	0	0	0	0	0	0	0	0	0	0	0	0	0	0	0	0	0	0	0	0	0	0	226	389	0	41	0	80	0	116	26	138	0	0	0	695
8e8d6be479e5486319ec998dd11b4b61	0	0	0	0	0	0	0	0	0	0	0	0	0	0	0	0	0	0	0	0	0	0	0	0	0	70	0	0	57	0	61	0	0	56	0	0	50
8e9332cea146387082688975ec879537	0	0	0	0	0	0	0	0	0	0	0	0	0	0	0	0	0	0	0	0	0	0	0	9	0	0	0	0	0	0	0	0	0	14	0	0	24
8ee5c3ccbc8f969d9f540a0794601ca3	0	0	0	0	0	0	0	0	0	0	0	0	0	0	0	0	0	0	0	0	0	0	0	0	0	0	0	0	0	0	0	0	0	0	0	30	64
8f0117f5706c570ff4bd23a3849a6a4a	0	0	0	0	0	0	0	0	0	0	0	0	0	0	0	0	0	0	0	0	0	0	0	0	0	0	0	0	0	0	0	246	0	0	0	0	0
8f0dad82aba26132767d977b88ed5c61	0	13	0	0	0	0	0	0	0	0	13	0	0	2	1	0	0	0	0	0	0	0	0	0	0	0	0	0	0	0	0	0	0	0	0	0	0
8f2807dae46294542e71932258865744	0	0	0	0	0	0	0	0	0	0	0	0	0	0	0	0	0	0	0	0	0	0	0	28	0	0	0	0	0	0	0	0	0	0	0	0	26
8f389a75bfa4ea23ee49fe5a26570f42	0	0	0	0	0	0	0	0	0	0	0	0	0	0	0	0	0	0	0	0	0	0	0	0	0	0	0	0	0	0	0	393	0	0	0	0	0
8f3c20a2a0aa78b4d7226018d260ecf0	0	0	0	0	0	0	0	0	0	0	0	0	0	0	0	0	0	0	0	0	0	0	0	0	0	0	0	0	0	47	43	25	76	209	0	70	353
8f7ab72911a045823a9e287c3967c53f	0	0	0	0	0	0	0	0	0	0	0	0	0	0	0	0	0	0	0	0	0	0	0	0	0	0	0	0	0	59	0	0	0	0	0	0	0
8fae0801461f8e81d2bd4b56a80f448d	0	0	0	0	0	0	0	0	0	0	0	0	0	0	0	0	0	0	0	0	0	0	0	0	0	0	132	0	0	0	0	0	0	0	0	31	0
8fdcca6d3459be4a9fa155116fd59d1e	0	0	0	0	0	0	0	0	0	0	0	0	0	0	0	0	0	0	0	0	0	0	0	0	25	0	0	11	7	0	0	0	0	0	0	12	21
901f770d38143ee4238353c11bcec187	0	0	0	0	0	0	0	0	0	0	0	0	0	0	0	0	0	0	0	0	0	0	0	0	0	8	12	0	0	0	9	0	0	63	13	0	0
902ff4991e667b6b2ab96276b56aae53	0	0	0	0	0	0	0	0	0	0	0	0	0	0	0	0	0	0	0	0	0	0	92	0	0	16	43	137	0	33	0	0	0	0	0	31	14
90814c45b5c2fdba1583061a88dc14a7	0	0	0	7	5	0	0	29	0	0	0	0	0	0	152	0	0	0	0	0	0	0	0	0	0	0	115	314	0	0	0	0	0	0	0	0	598
90859e9db94241e0b96617cf213bcc65	0	0	0	0	0	0	0	0	0	0	0	0	0	0	0	0	0	0	0	0	0	0	0	0	30	0	0	51	0	18	0	0	0	2	23	0	0
908f4f8637c0f0fcd6c6fa6e52d6d0f1	0	0	0	0	0	0	0	0	0	0	0	0	0	0	0	0	0	0	0	0	0	0	39	87	0	0	0	0	0	7	37	105	0	23	0	21	0
90d463f085c846e04b483cdbcf190e83	0	0	0	0	0	0	0	0	0	0	0	0	0	0	0	0	0	0	0	0	0	0	0	77	0	57	27	0	35	0	33	26	33	195	0	0	22
90d798ecbce3fd46ddf8e96ad51c91b4	0	0	0	0	0	0	0	0	0	0	0	0	0	0	0	0	0	0	0	0	0	0	0	9	1	9	0	0	0	0	0	0	0	0	0	0	0
90e0780910fb17cd526b3c9b5cf27d20	0	0	0	0	0	0	0	0	0	0	0	0	0	0	0	0	0	0	0	0	0	0	6	0	0	0	16	30	0	0	0	0	0	1	0	0	39
90f521b2b147a3ab6b565e675a59d4dd	0	0	0	0	0	0	0	0	0	0	0	0	0	0	0	0	0	0	0	0	0	0	0	35	11	37	0	0	0	12	67	21	26	0	0	0	151
9107baee0fbf0ab27b293d71c5bfe365	0	0	0	0	0	0	0	0	0	0	0	0	0	0	0	0	0	0	0	0	0	0	0	0	0	0	0	13	0	0	0	0	0	57	0	0	0
911670461f0a6c6c8021b5a57d56cb47	0	0	0	0	0	0	0	0	0	0	0	0	0	0	0	0	0	0	0	0	0	0	0	0	17	0	0	0	0	0	0	0	26	0	13	0	81
913400d2abd57e4568383f08326af1f8	0	0	0	0	0	0	0	0	0	0	0	0	0	0	0	0	0	0	0	0	0	0	0	0	60	50	93	0	0	0	0	0	0	227	46	0	0
9168412b08b21d0f7a92fef15d755564	0	0	0	0	0	0	0	0	0	0	0	0	0	0	0	0	0	0	0	0	0	0	0	0	57	0	0	30	35	0	0	0	0	0	0	0	0
918f297760d1fcc1e2894adfc87406a0	0	0	0	0	0	0	0	0	0	0	0	0	0	0	0	0	0	0	0	0	0	0	0	0	0	0	0	0	0	0	56	11	138	0	0	0	22
91f39e729269534a3002fbc5c8023345	0	0	0	0	6	84	45	53	0	0	218	0	72	0	0	0	0	0	0	0	0	0	0	191	126	92	38	28	98	0	639	196	222	0	132	52	167
921263b8d929fdd4f3167c0948f42bcd	0	0	0	0	0	775	350	982	20	0	1214	0	22	428	187	0	0	0	0	0	0	0	0	0	0	0	0	0	0	0	0	0	0	0	0	0	0
9213ea4928bb0d8a363e0af74b258a37	0	0	0	0	0	0	0	0	0	0	0	0	0	0	0	0	0	0	0	0	0	0	0	0	0	144	88	211	42	19	0	0	0	481	0	0	0
921b0bf135b6dd46e01dbcf55629d16a	0	0	0	0	0	0	0	0	0	0	0	0	0	0	0	0	0	0	0	0	0	0	63	0	0	33	0	0	0	0	0	0	0	0	3	0	0
92207a4c4e537b3601e051cd2093e8ec	0	0	0	0	0	0	0	0	0	0	0	0	0	0	0	0	0	0	0	0	0	0	0	0	0	0	0	0	0	0	0	26	0	0	49	0	0
9230c0a0ac2b42da4443a142c3104627	0	0	0	0	0	0	0	0	0	0	0	0	0	0	0	0	0	0	0	0	0	0	0	0	0	0	56	0	0	95	46	16	89	38	0	75	174
923cadbc06898bfe959d630f64d9747a	0	0	0	0	0	0	0	0	0	0	0	0	0	0	0	0	0	0	0	0	0	0	0	0	0	0	0	0	0	0	65	18	0	0	0	0	0
92531ae6cdf0833e469db89f05afef91	0	0	630	0	1484	8450	3561	3141	1424	518	2228	0	2751	860	2903	0	81	87	0	0	35	0	0	823	1119	361	569	90	361	809	1897	781	2182	2094	1020	1223	2696
925f86309c5c7dcf5ec49dfb031a4b1d	0	0	0	0	0	0	0	0	0	0	0	0	0	0	0	0	0	0	0	0	0	0	0	0	0	0	0	0	0	0	24	0	37	0	0	0	0
92ad2196d840fd5f12a43331f4d7a8e6	0	0	0	0	0	0	0	0	0	0	0	0	0	0	0	0	0	0	0	0	0	0	0	0	0	21	0	0	0	0	0	0	10	0	0	0	24
92c1cce125fa7d3cf63e33e3faae9601	0	0	0	0	53	0	34	69	0	17	50	0	233	0	79	0	0	0	0	0	0	0	0	35	0	0	0	0	0	0	95	0	0	0	0	22	69
92f7d5f60bcf7c07f3e51b823e56f21a	0	0	0	0	0	0	0	0	0	0	0	0	0	0	0	0	0	0	0	0	0	0	0	47	217	0	0	0	12	0	0	0	0	0	0	0	0
92f8fd5d1a540379dbd6c099df3869f1	0	0	0	0	0	0	0	0	0	0	0	0	0	0	0	0	0	0	0	0	0	0	2	0	11	0	0	0	0	0	0	0	11	16	0	0	27
934ad0a8b19008c42f586b43e65c351b	0	0	0	0	0	0	0	0	0	0	0	0	0	0	0	0	0	0	0	0	0	0	111	0	0	46	0	0	0	38	0	0	0	0	0	0	0
9368f94b4caf64f09c92429224d52b09	542	0	0	0	0	0	0	0	0	0	0	34	0	0	0	0	88	0	0	0	19	0	0	0	0	0	0	0	0	0	0	0	0	0	0	0	0
938d6ac69d6d4e0f1dd603db6e8103e0	0	0	0	0	6	28	53	48	16	0	90	0	93	0	0	0	0	20	0	0	0	34	0	70	9	0	0	0	0	0	72	61	0	0	16	0	0
93a70547d2e4029f0d530b15cadd3237	0	0	0	0	0	0	0	0	0	0	0	0	0	0	0	0	0	0	0	0	0	0	0	0	0	0	0	0	0	22	547	100	128	456	0	35	223
93e4127057d0d2985f9f60064d604bf9	0	0	0	0	0	0	0	0	0	0	0	0	0	0	0	0	0	0	0	0	0	0	0	0	0	0	0	238	0	0	153	381	0	0	0	0	1496
94069ecbe3086bdd5fdca34c334d8b92	0	0	0	0	0	0	0	0	0	0	0	0	0	0	0	0	0	0	0	0	0	0	0	0	50	0	0	0	0	0	0	0	0	0	0	0	0
941e25f7693fe90727daee6262b7e5a7	0	0	0	0	0	0	0	0	0	0	0	0	0	0	0	0	0	0	0	0	0	0	0	0	2	5	0	0	0	7	0	1	8	0	5	125	27
943873f0446d3e0c835d301d1f090c55	0	0	0	0	0	0	0	0	0	0	0	0	0	0	0	0	0	0	0	0	0	0	0	0	26	0	18	0	0	0	0	0	0	40	0	0	0
94557d2471c6762a506304cda51b8384	0	0	0	0	0	0	0	0	0	0	0	0	0	0	0	0	0	0	0	0	0	0	0	77	0	0	0	0	0	0	60	0	0	0	0	0	0
94566578dd8e52f0f53800c5a02e557c	0	0	0	0	119	200	16	80	0	0	31	0	20	0	0	0	0	0	0	0	0	0	0	778	0	0	0	0	0	0	26	34	0	0	0	0	51
9458a2e1629418cb2853d04638f61b60	0	0	0	0	0	0	0	0	0	0	0	0	0	0	0	0	0	0	0	0	0	0	0	9	26	0	0	0	0	0	0	0	17	0	0	25	30
9496f337b80faf6ef1c6c54a461e7e9c	0	0	0	0	0	0	0	0	0	0	0	0	0	0	0	0	0	0	0	0	0	0	0	137	0	0	0	0	0	0	0	0	0	0	0	0	0
94eb1a85074bd19b299b2bec494d22e8	0	0	0	0	44	182	9	21	79	0	21	0	17	0	0	0	0	18	0	0	0	0	38	278	120	7	0	116	20	6	121	27	0	8	18	10	110
94f7db2249c4a2b2e484597ed251c939	0	0	0	0	0	0	0	0	0	0	0	0	0	0	0	0	0	0	0	0	0	0	0	0	167	0	25	0	0	0	0	0	0	0	0	0	0
95014655a09868f2bef2ca31fe46ee9e	0	0	0	0	0	0	0	0	0	0	0	0	0	0	0	0	0	0	0	0	0	0	0	0	0	0	0	14	0	0	0	0	0	38	0	0	0
952e6ce6449be18e8fcfcfbb10aaecb4	0	0	0	0	0	0	0	0	0	0	0	0	0	0	0	0	0	0	0	0	0	0	0	361	0	0	83	51	0	0	0	0	0	0	0	0	0
9535d4e5eff228af92687ec97b0ff22b	0	0	0	0	0	0	0	0	0	0	0	0	0	0	0	0	0	0	0	0	0	0	0	0	0	0	0	0	0	0	0	0	0	0	0	91	0
954470861233372fc37041f418863ba8	0	0	0	0	0	0	0	0	0	0	0	0	0	0	0	0	0	0	0	0	0	0	0	0	0	0	0	0	0	0	14	41	0	0	0	0	0
955d458f9273d91b009d5dd4e000bdd3	0	0	0	0	0	0	0	0	0	0	0	0	0	0	0	0	0	0	0	0	0	0	0	0	0	0	0	0	0	0	0	0	0	185	0	0	0
95b86d5377f2c1999058657bea3d2508	0	0	0	0	0	0	0	0	0	0	0	0	0	0	0	0	0	0	0	0	0	0	0	0	0	0	0	0	0	43	4	0	0	18	0	0	0
95fd29359181a3202e3db8d96d69b95c	0	0	0	0	0	232	0	0	17	803	737	0	85	17	37	0	0	0	0	0	0	0	0	0	0	0	0	0	0	15	94	0	0	0	0	26	262
960bf7f9d45f692fb9789abfcd1c7c6d	0	0	0	0	0	0	0	0	0	0	0	0	0	0	0	0	0	0	0	0	0	0	0	0	0	0	0	0	0	7	75	0	38	13	0	0	0
9617ab9b66844d94233744b9a5ebb97a	0	0	0	0	0	0	0	0	0	0	0	0	0	0	0	0	0	0	0	0	0	0	0	16	0	0	0	0	0	0	148	164	0	0	0	0	74
961ac67959c6bbd8bf9f773aeab85e7f	0	0	0	0	0	0	0	0	0	0	0	0	0	0	0	0	0	0	0	0	0	0	0	0	0	0	0	73	0	0	0	0	33	0	113	0	99
966548031cd74ad722f7220b670d6bb3	0	0	0	0	0	0	0	0	0	0	0	0	0	0	0	0	0	0	0	0	0	0	0	0	0	0	0	0	0	60	0	0	34	141	0	0	0
96a56f1a984e056aed2972d138e4c025	0	0	0	0	0	0	0	0	0	0	0	0	0	0	0	0	0	0	0	0	0	0	0	0	0	0	0	0	0	0	0	0	0	0	0	0	205
96ae322a2d9258530bd4118187bcb198	0	0	0	0	0	0	0	0	0	0	0	0	0	0	0	0	0	0	0	0	0	0	0	0	0	0	26	7	24	0	0	0	0	0	0	0	0
96c98868e9cfe46d693635a3c7cfa5ab	0	0	0	0	0	0	0	0	0	0	0	0	0	0	0	0	0	0	0	0	0	0	0	0	51	0	0	0	0	0	0	0	0	0	0	0	0
96f15ed876fb2485807d306c907365f4	0	0	0	0	0	0	0	0	0	0	0	0	0	0	0	0	0	0	0	0	0	0	0	0	0	0	0	0	24	0	0	14	0	21	42	19	23
96fe2958c2cbc3b86195fc243aadb22f	0	0	0	0	0	0	0	0	0	0	0	0	0	0	0	0	0	0	0	0	0	0	0	0	46	48	0	43	89	0	0	14	58	118	19	0	178
971c15a4e6ab9bc86764a640d491146f	0	0	0	0	0	0	0	0	0	0	0	0	0	0	0	0	0	0	0	0	0	0	0	0	3	30	0	28	0	11	0	0	1	68	0	0	0
972eeea95c14f32e97c5054317570eb0	0	0	0	0	0	0	0	0	0	0	0	0	0	0	0	0	0	0	0	0	0	0	0	206	0	49	120	0	0	17	54	33	12	0	12	27	27
973e6966fd215dd9eeb662425ca00853	568	0	0	314	0	0	0	0	0	0	0	4	0	0	0	0	3	0	364	0	14	0	0	0	0	0	0	0	0	0	0	0	0	0	0	0	0
974ec9af88d2e88676f666a549014e40	0	0	0	0	16	15	0	0	795	100	26	0	0	110	91	0	0	0	0	0	0	0	0	0	0	0	0	0	0	0	0	0	0	0	0	0	0
9765fad19a84b7d1d4286bef3be3c3d7	0	0	0	0	0	0	0	0	0	0	0	0	0	0	0	0	0	0	0	0	0	0	0	0	0	20	0	0	0	0	0	19	0	0	0	0	54
97827460d41c4c0e44bfeb6a7eba48a6	0	0	0	0	0	0	0	0	0	0	0	0	0	0	0	0	0	0	0	0	0	0	0	0	0	45	0	68	0	0	0	0	0	0	0	0	0
97a8722cf7d49080ef29c7fb0e3cf017	0	0	0	0	0	0	0	0	0	0	0	0	0	0	0	0	0	0	0	0	0	0	0	0	0	0	0	0	0	0	0	99	0	0	95	0	35
97b7a8409ec72c6908751348738cfc2c	197	0	71	0	0	0	0	0	0	0	0	0	0	0	0	0	288	98	0	0	37	448	0	0	0	0	0	0	0	0	0	0	0	0	0	0	0
97d6c0c935e7cb7ecce682b6cfe41761	0	0	0	0	0	0	0	0	0	0	0	0	0	0	0	0	0	0	0	0	0	0	0	0	0	0	0	14	0	0	79	32	0	0	27	15	0
97db13639ea9bdc807a0146ca463bc8a	0	0	0	0	0	0	0	0	0	0	0	0	0	0	0	0	0	0	0	0	0	0	0	0	0	0	0	0	0	0	0	0	0	0	0	0	54
97f06da26c6d28f95e63ed5156fbf37c	0	11	13	0	21	51	19	30	45	0	65	0	42	0	169	0	19	0	0	57	90	9	29	50	0	27	35	0	0	24	70	56	56	14	35	45	164
981054140ba1b4db2a09d42519d3a357	0	0	0	0	0	0	0	0	0	0	0	0	0	0	0	0	0	0	0	0	0	0	0	0	92	0	0	0	0	0	0	0	0	0	0	0	0
981428037ab598fccb15672b8857abbf	0	0	0	0	0	0	0	0	0	0	0	0	0	0	0	0	0	0	0	0	0	0	0	0	0	0	0	0	0	0	14	0	14	0	0	13	20
982235d92b311c069c4126257481f854	334	0	0	0	0	0	0	0	0	0	0	46	0	0	0	0	61	12	42	0	0	0	0	0	0	0	0	0	0	0	0	0	0	0	0	0	0
9825b5038b21052bdf8f8ea128c30290	0	0	0	0	0	0	0	0	0	0	0	0	0	0	0	0	0	0	0	0	0	0	0	0	29	0	0	26	50	93	0	0	0	234	0	0	0
982b36f7fbcb57f022ec431a32c747f4	0	0	0	0	0	30	41	73	77	0	52	0	39	0	0	0	0	0	0	0	0	0	0	0	0	0	0	0	0	0	0	0	0	0	0	0	0
98369c943d9c5124679ee4963ff90883	0	0	0	0	0	0	0	0	0	0	0	0	0	0	0	0	0	0	0	0	0	0	0	0	0	0	0	0	0	0	100	138	18	0	0	0	123
9836d1322803cd17c47b7e42c86bedaf	0	0	0	0	0	0	0	0	0	0	0	0	0	0	0	0	0	0	0	0	0	0	0	0	0	0	0	20	0	0	0	0	0	34	27	0	0
985242f81c690e6c37a80eb64f887ac0	0	0	0	0	0	0	0	0	0	0	0	0	0	0	0	0	0	0	0	0	0	0	0	0	0	0	0	0	0	0	0	0	0	103	0	0	0
9862caccaa4acf37cfb5a19f5af8e0ca	0	0	0	0	0	0	0	0	0	0	0	0	0	0	0	0	0	0	0	0	0	0	0	0	0	0	52	0	0	0	0	0	0	0	0	0	0
987343a75b13c1704b7f63f69e46bba2	50	0	0	487	0	0	0	20	0	0	0	230	0	0	0	0	15	0	102	38	32	21	11	0	0	26	16	13	10	4	0	0	6	10	0	0	0
98d584e1fc30c079789ff4d7af5d1c0a	0	0	0	0	0	0	0	0	0	0	0	0	0	0	0	0	0	0	0	0	0	0	36	0	0	0	25	0	0	0	0	0	9	0	0	0	0
98d9bd2a2f594c4fd55cfceb6d943a65	0	0	0	0	0	0	0	0	0	0	0	0	0	0	0	0	0	0	0	0	0	0	0	0	14	0	0	0	0	0	0	0	0	0	29	0	0
98f4594af52aead644dc7e9755126309	0	0	0	0	0	0	0	0	0	0	0	0	0	0	0	0	0	0	0	0	0	0	0	0	0	0	0	0	0	0	0	0	0	173	0	0	0
9919f1fbeb5ef8b54b7fc7de099b7898	0	0	0	0	0	0	0	0	0	0	0	0	0	0	0	0	0	0	0	0	0	0	230	0	0	0	21	0	0	0	0	0	0	160	0	0	0
991eb4b7518d37ebed8835d7936655ad	0	0	0	0	0	0	0	0	0	0	0	0	0	0	0	0	0	0	0	0	0	0	0	52	39	35	27	0	0	43	0	0	0	0	0	0	0
991ef717f9d5bf0a3a2ca901ee29859c	0	0	0	0	0	0	0	0	0	0	0	0	0	0	0	0	0	0	0	0	0	0	0	0	0	0	0	0	218	0	0	0	0	0	0	0	0
9926836e0158f2e2690f2112755b826c	0	0	0	0	0	0	0	0	0	0	0	0	0	0	0	0	0	0	0	0	0	0	0	0	27	0	0	23	22	0	75	29	0	25	0	26	29
992a9d98721f94062c66f27e10c73f18	0	0	0	0	0	0	0	0	0	0	0	0	0	0	0	0	0	0	0	0	0	0	0	0	26	0	0	0	0	0	0	0	42	0	0	0	91
99417742a69eead99ea23907bea62684	0	0	0	0	0	0	0	0	0	0	0	0	0	0	0	0	0	0	0	0	0	0	22	0	0	0	34	0	0	0	0	0	0	0	0	0	0
9948604038370c7933292097bab564e6	0	0	0	0	0	0	0	0	0	0	0	0	0	0	0	0	0	0	0	0	0	0	0	0	160	0	0	0	0	36	53	0	0	50	21	0	116
994f58369ae03faa5f8a58d2d569641c	0	0	0	80	0	0	0	0	0	0	0	0	0	0	0	0	156	0	127	9	34	0	0	0	0	0	0	0	0	0	0	0	0	0	0	0	0
9991050ebe8434e381f4a979b4c34669	0	0	0	0	0	0	0	0	0	0	0	0	0	0	0	0	0	0	0	0	0	0	0	65	0	0	0	0	0	0	0	0	80	0	0	0	174
9994b29f390c136ee6788c5382acce71	0	0	0	0	0	0	0	0	0	0	0	0	0	0	0	0	0	0	0	0	0	0	22	0	0	14	21	32	15	0	0	0	0	148	0	0	0
99a1db111bd72489ebb4dd36236f9ed3	0	0	0	0	0	0	0	0	0	0	0	0	0	0	0	0	0	0	0	0	0	0	0	0	18	0	23	0	0	0	0	0	12	0	0	0	0
99a4028320e8780c672accc31ec0da4e	0	0	0	0	0	0	0	0	0	0	0	0	0	0	0	0	0	0	0	0	0	0	0	0	0	0	37	0	33	0	0	0	0	63	0	0	0
99b53c58ad0eb940c3df17c2f38f5bf6	0	0	0	0	0	0	0	0	0	0	0	0	0	0	0	0	0	0	0	0	0	0	0	56	31	0	0	0	0	0	13	15	0	0	0	0	0
99bfa0939a857381bcaea1f8bfb8f1cf	0	0	0	0	0	0	0	0	26	0	29	0	11	0	25	0	0	0	0	0	0	0	0	0	0	0	0	0	0	0	0	0	0	0	0	0	0
99ed58cbb73136866bdf9fa982d7e14f	0	0	0	0	0	0	0	0	0	0	0	0	0	0	0	0	0	0	0	0	0	0	0	33	0	0	0	0	0	0	138	53	8	0	12	0	86
99f12d83a2b68665fdc420bad0f9c5e9	0	0	0	0	0	0	0	0	0	0	0	0	0	0	0	0	0	0	0	0	0	0	38	0	0	21	0	0	0	0	0	0	0	0	0	0	0
9a1e3a72cb75800a0ef594bb68c39c10	0	0	0	0	0	0	0	0	0	0	0	0	0	0	0	0	0	0	0	0	0	0	11	18	30	29	0	0	51	0	8	0	0	0	0	9	22
9a46ec052403fa5d18da7e911947bd2b	0	0	0	0	0	0	0	0	0	0	0	0	0	0	0	0	0	0	0	0	0	0	30	70	0	0	0	0	0	0	0	0	0	0	0	0	0
9a528cbfc85a6bf360444b087690e6b4	0	0	0	0	0	0	0	0	0	0	0	0	0	0	0	0	0	0	0	0	0	0	28	82	14	53	10	0	9	0	0	0	11	62	0	0	0
9a5be8639f8aeecb3727671215477f37	0	0	0	0	0	0	0	0	0	0	0	0	0	0	0	0	0	0	0	0	0	0	0	0	0	0	0	0	0	0	0	0	0	262	0	0	0
9a88d1c770b794513691207d1197503d	0	0	0	0	0	0	0	0	0	0	0	0	0	0	0	0	0	0	0	0	0	0	0	81	0	0	0	0	0	0	0	0	0	0	0	0	0
9a8bcbc9e3d7bd45802518b0a1e75edc	0	0	0	0	0	0	0	0	0	0	0	0	0	0	0	0	0	0	0	0	0	0	248	0	38	0	163	199	0	389	0	0	40	0	91	48	30
9a90bc5e49e28970645afbd80c45d067	0	0	0	0	0	0	0	0	0	0	0	0	0	0	0	0	0	0	0	0	0	0	23	0	0	0	4	10	0	48	0	0	0	35	0	0	9
9b099973b1b451e57ac07eba70664d4a	0	0	0	0	0	0	0	0	0	0	0	0	0	0	0	0	0	0	0	0	0	0	0	67	42	0	0	46	13	0	0	0	0	0	242	0	126
9b1d76d748d6024ddf74cef5ca63f571	0	0	0	0	0	0	0	0	0	0	0	0	0	0	0	0	0	0	0	0	0	0	0	0	0	0	0	0	0	0	53	0	11	0	0	0	0
9b2a59a926ff8e88e1e2ff7c3568fc6a	0	0	0	0	0	0	0	0	0	0	0	0	0	0	0	0	0	0	0	0	0	0	0	0	0	0	0	0	0	0	0	0	0	334	0	0	0
9b56e1e3f046a2b3a6497966747e4909	0	0	0	0	0	0	0	0	0	0	0	0	0	0	0	0	0	0	0	0	0	0	0	0	0	0	0	0	0	0	0	0	0	35	0	0	48
9b5ab49d8c628ee4fc47edba510dd532	0	0	0	0	0	0	0	0	0	0	0	0	0	0	0	0	0	0	0	0	0	0	0	0	0	0	0	0	0	0	9	0	21	0	0	0	132
9b69f6c4584afe45c2a819193712a185	0	0	0	0	0	0	0	0	0	0	0	0	0	0	0	0	0	0	0	0	0	0	0	0	0	0	0	0	0	0	0	0	64	0	0	0	0
9b926a9498aaed4f416d7b2182a27231	0	0	0	0	0	0	0	0	0	0	0	0	0	0	0	0	0	0	0	0	0	0	0	6	0	0	11	0	0	10	4	0	0	5	0	3	13
9bbc98f78d402fd0f38e9b364a127584	0	0	0	0	0	0	0	0	0	0	0	0	0	0	0	0	0	0	0	0	0	0	49	0	0	0	75	30	0	0	0	0	0	0	0	0	1
9bc03de2dd0fb810a0adbbe47811bb8b	0	0	0	0	0	9	19	22	14	0	0	0	0	0	0	0	0	0	0	0	0	0	0	0	0	0	0	0	0	0	0	0	0	0	0	0	0
9bc39dd8e059def6d1a301233fcf9c62	0	0	0	0	0	0	0	0	0	0	0	0	0	0	0	0	0	0	0	0	0	0	0	0	0	0	0	9	6	13	0	0	12	17	0	0	9
9bdf6704fbb3e64df2bcacd344dbc98c	0	0	0	0	0	0	0	0	0	0	0	0	0	0	0	0	0	0	0	0	0	0	0	60	0	31	0	0	0	0	0	0	0	0	0	0	61
9c05cbf47c26f068add0d56e830cd1ae	0	0	0	58	14	0	0	0	60	0	0	0	0	0	0	31	0	0	0	0	0	49	132	0	270	128	261	535	142	55	205	0	0	604	0	0	0
9c06b6ec645b30e6fb90ce22fbee2224	0	0	0	0	0	0	0	0	0	0	0	0	0	0	0	0	0	0	0	0	0	0	0	0	0	0	0	0	0	0	33	0	28	14	0	159	165
9c225f0d004d71534d8c74a7aeda86d9	0	0	0	0	0	0	0	0	0	0	0	0	0	0	0	0	0	0	0	0	0	0	0	0	0	0	0	0	0	0	0	176	0	0	0	44	0
9c2ae8125c8baaa37edeb44e0786f3f7	0	0	0	0	0	0	0	0	0	0	0	0	0	0	0	0	0	0	0	0	0	0	0	0	0	0	0	45	24	0	0	0	0	0	0	0	0
9c5f07aae5a5c18e8b3c1554fcfd169e	0	0	0	0	0	0	0	0	0	0	0	0	0	0	0	0	0	0	0	0	0	0	13	81	0	37	67	16	16	22	31	0	27	346	0	61	72
9c632ed108c226bcf42a7178733720a2	0	0	0	0	0	0	0	0	0	0	0	0	0	0	0	0	0	0	0	0	0	0	0	0	61	28	43	20	0	0	0	0	22	71	0	0	31
9c6bfc5892634a395eea627d0b8bde1f	0	0	0	0	35	40	0	20	54	25	166	0	149	29	34	0	0	0	0	0	0	44	0	0	0	0	16	0	31	30	39	44	43	28	44	32	74
9c7c2f558d44b735d41f059190bc168f	0	0	0	0	0	0	0	0	0	0	0	0	0	0	0	0	0	0	0	0	0	0	0	0	0	0	0	0	0	0	0	0	102	0	0	0	0
9cb294f149eac92507edc2f2ce32adbb	0	0	0	0	0	0	0	0	0	0	0	0	0	0	0	0	0	0	0	0	0	0	0	0	74	0	0	0	0	0	0	18	0	133	0	0	52
9cc26fc8158ce92517770631095adb95	79	6	0	0	274	1210	430	692	1778	0	1470	0	1029	46	1625	22	10	0	0	56	49	0	0	11	4	0	10	24	0	0	0	0	0	8	0	0	27
9cda65486a46a5d03b786acfeda045f3	0	0	0	0	0	0	0	0	0	0	0	0	0	0	0	0	0	0	0	0	0	0	40	44	56	33	11	28	0	8	0	0	0	0	19	18	54
9d11b59bf0d6032c95fbfb507fb9cd61	0	0	0	0	0	0	0	0	0	0	0	0	0	0	0	0	0	0	0	0	0	0	8	61	0	0	0	0	0	0	0	0	59	0	0	0	55
9d1cd6e8816d14f5b46338fe139f88e6	0	0	0	0	0	0	0	0	58	19	26	0	0	0	17	0	0	0	0	0	0	0	0	0	0	0	0	0	0	0	0	0	0	0	0	0	0
9d36cc08962d04bd36477255e34c7499	0	0	0	0	0	0	0	0	0	0	0	0	0	0	0	0	0	0	0	0	0	0	0	13	0	0	0	0	0	0	95	44	6	0	22	12	48
9d452c062345cf4761e795e62fa34cc1	0	0	0	0	0	0	0	0	0	0	0	0	0	0	0	0	0	0	0	0	0	0	0	0	0	0	0	0	0	0	0	0	0	117	0	0	0
9d7bc453f93fa0f6a21161094b681729	0	0	0	0	7	0	0	0	8	0	0	0	0	0	7	29	0	0	0	0	0	0	0	0	0	0	0	0	0	0	0	0	0	0	0	0	0
9d9d0df57c5a9ef5ac414934da0b36ef	0	0	0	0	0	0	0	0	0	0	0	0	0	0	0	0	0	0	0	0	0	0	0	0	0	0	0	52	0	0	0	0	0	0	0	0	0
9da32dadece3c225e3e3688a6f925d1e	0	0	0	0	0	31	16	42	0	0	76	0	32	0	12	0	0	0	0	0	0	0	0	0	0	0	0	0	0	0	0	0	0	0	0	0	0
9dc5f10ac7d00a6e36161f2dc80d840e	0	0	0	0	0	0	0	0	0	0	0	0	0	0	0	0	0	0	0	0	0	0	0	0	0	0	14	0	0	20	0	0	0	43	0	0	0
9dd5eb1927e0f9eeeb95ad3d72327e54	0	0	0	0	36	0	0	37	0	12	0	0	0	0	0	186	0	0	0	0	0	0	445	0	0	0	566	370	535	0	0	0	217	1079	45	49	137
9e0bcba10a7dd6a3bfa4e52ae8d4e27d	0	0	0	0	0	0	0	0	0	0	0	0	0	0	0	0	197	616	356	85	69	11	0	37	0	0	0	0	42	0	53	0	0	0	35	0	152
9e0bd019907a131a30b8f440cb70cbfd	0	0	0	0	0	0	0	0	0	0	0	0	0	0	0	0	0	0	0	0	0	0	0	66	0	0	0	0	0	0	0	0	0	1041	0	0	0
9e900eb7670215487756a16fb154d603	0	0	0	0	0	0	0	0	0	0	0	0	0	0	0	0	0	0	0	0	0	0	28	44	0	0	27	59	140	215	23	0	26	1448	4	583	6
9ed03a62e792b8d8dc6b683d33e4909a	0	0	0	0	0	0	0	0	0	0	0	0	0	0	0	0	0	0	0	0	0	0	16	0	80	61	5	0	0	0	0	0	13	0	103	73	0
9eeda18ae32f351cca4f4e1588aac886	0	0	0	0	0	0	0	0	0	0	0	0	0	0	0	0	0	0	0	0	0	0	0	0	0	0	0	0	0	0	0	0	0	0	80	0	0
9f0e4484c3fc541c85ef9607c68e2a2c	0	0	0	0	0	0	0	0	0	0	0	0	0	0	0	0	0	0	0	0	0	0	0	0	0	0	297	0	0	0	0	0	23	0	0	0	96
9f0e72da89fd747d97c530fa239fbe55	0	0	0	0	0	0	0	0	0	0	0	0	0	0	0	0	0	0	0	0	0	0	14	0	0	1	16	0	0	5	15	15	26	0	0	0	6
9f1e6b9e9256f26d6a4bd7cc8ec9fd39	0	0	0	0	0	0	0	0	113	0	140	0	3	7	9	0	0	0	0	0	0	0	0	0	0	0	0	0	0	0	0	0	0	0	0	0	0
9f2093261b9e3276b06fae25d48094f4	0	0	0	0	0	0	0	0	0	0	0	0	0	0	0	0	0	0	0	0	0	0	0	0	0	0	0	0	0	25	0	0	0	45	0	0	0
9f3e559b37e499c4a79a6b33b6f5907f	0	0	0	0	0	0	0	0	0	0	0	0	0	0	0	0	0	0	0	0	0	0	0	0	0	0	34	0	0	0	0	0	0	0	0	0	19
9f426edc07bf3f0279455088cbb8f4c1	0	0	0	0	40	54	0	0	0	68	93	0	25	0	27	0	0	0	0	0	0	0	0	91	72	34	0	28	0	0	0	0	47	18	19	84	315
9f48131ce4ebd0e5418f71ebcfe9c0f6	0	0	0	0	0	0	0	0	0	0	0	0	0	0	0	0	0	0	0	0	0	0	0	0	0	0	0	0	0	113	55	70	0	71	33	0	0
9f622ff38767291e58a3df3dd40b4e50	0	0	0	0	0	0	0	0	0	0	0	0	0	0	0	0	0	0	0	0	0	0	0	0	14	0	0	0	0	15	44	0	32	0	0	35	29
9f881996447a539ea1b92575a8f56d3f	0	0	0	0	0	0	0	0	0	0	0	0	0	0	0	0	0	0	0	0	0	0	0	0	0	0	0	0	0	0	10	0	5	0	5	0	144
9f90114c4136ef2dda40c925c6c37ad5	0	0	0	0	0	0	0	0	0	0	0	0	0	0	0	0	0	0	0	0	0	0	0	0	0	0	0	0	0	0	0	45	0	117	35	0	103
9f984352846ebc4fbcebf587cd8f3c74	0	0	0	0	0	0	0	0	0	0	0	0	0	0	0	0	0	0	0	0	0	0	0	0	0	0	0	0	0	0	0	0	0	0	0	0	196
9fe03ba3a544adce7c5c435b635f1c87	0	0	0	0	0	0	0	0	0	0	0	0	0	0	0	0	0	0	0	0	0	0	0	0	0	0	0	0	0	0	18	12	0	0	15	0	38
9fed38b4e86d26348f25f97cabbd7ec8	0	0	0	0	0	0	0	0	0	0	0	0	0	0	0	0	0	0	0	0	0	0	0	11	0	0	0	0	0	0	86	36	0	0	17	0	8
9ff5ef9df1345a50d6a15636f808082f	0	0	0	0	0	0	0	0	0	0	0	0	0	0	0	0	0	0	0	0	0	0	0	0	0	0	14	9	0	13	38	0	24	0	33	20	43
9ffe0382f296bb6682fd04db40f7356e	0	0	0	0	0	0	0	0	0	0	0	0	0	0	0	0	0	0	0	0	0	0	0	0	0	0	0	0	0	0	0	0	99	0	0	112	0
a006582121a37ee6664203ca96f8db92	0	0	0	0	0	0	0	0	95	134	23	0	17	13	0	0	0	0	0	0	0	0	0	151	0	25	47	0	0	44	96	112	22	55	15	52	0
a017f52ee3a4dc4af32f09c5dac7233b	0	0	0	0	0	0	0	0	0	0	0	0	0	0	0	0	0	0	0	0	0	0	0	0	0	0	0	0	0	11	45	36	12	12	18	6	121
a0251d6fb06083f53589c1a8257f8d90	0	0	0	0	0	0	0	0	0	0	0	0	0	0	0	0	0	0	0	0	0	0	0	0	0	0	0	0	0	0	0	0	230	0	0	0	0
a02638f70c293283d1e75863b709eb6d	0	0	0	0	0	0	0	0	0	0	0	0	0	0	0	0	0	0	0	0	0	0	0	0	0	0	0	0	0	0	39	35	8	5	0	0	0
a066f46b3c27a2e3b6c9c44797a66268	0	0	0	0	0	70	0	0	20	0	23	0	0	11	16	0	0	0	0	0	0	0	0	0	0	0	0	0	0	0	0	0	0	0	0	0	0
a0ade0cbd77ce2e4cfef045f72316d66	0	0	0	0	0	0	0	0	0	0	0	0	0	0	0	0	0	0	0	0	0	0	0	0	0	0	0	0	0	0	0	0	0	14	44	0	0
a0cf85a86de4716796270cbc56e5b15d	0	0	0	0	0	0	70	10	315	277	0	0	0	65	100	0	0	0	0	0	0	0	0	0	0	0	0	0	0	5	23	6	9	0	6	0	12
a0e976643b9885ed6526eae80a98c044	83	0	0	17	0	0	0	0	0	0	0	44	0	0	0	0	59	0	0	0	0	0	0	0	0	0	0	0	0	0	0	0	0	0	0	0	0
a0f55238826d60ceaf199441de9e510f	0	0	0	0	0	0	0	59	851	0	471	0	10	24	0	0	0	0	0	0	0	0	0	0	0	0	0	0	0	0	0	0	0	0	0	0	0
a112e6937ac66cdacdd1783ebf7438f0	0	0	0	0	0	0	14	16	9	0	0	0	0	0	0	0	0	0	35	0	0	0	0	0	0	0	0	0	0	0	0	0	0	0	0	0	0
a128fa105de964ebd7991747302e0ef8	0	0	0	0	0	0	0	0	0	0	0	0	0	0	0	0	0	0	0	0	0	0	0	0	0	0	0	84	0	0	0	0	0	0	0	0	0
a1335a85fcc7e130def8572c8475a423	0	0	0	0	0	0	0	0	0	0	0	0	0	0	0	0	0	0	0	0	0	0	0	42	17	0	0	0	0	0	0	0	0	0	0	0	0
a16733f9677ea6d21c8776d1ddbb7a5e	0	0	0	0	0	72	0	0	10	0	0	0	0	28	52	0	0	0	0	0	0	0	0	13	244	0	6	0	0	9	0	0	18	0	0	41	221
a19fe8a76815eef15c5c28d469366bc2	0	0	0	0	0	0	0	0	0	0	0	0	0	0	0	0	0	0	0	0	0	0	0	0	0	0	0	0	0	0	0	0	102	0	0	0	0
a1c1d1fc86afefb8811aa82a99f995f9	0	0	0	0	0	0	0	0	0	0	0	0	0	0	0	0	0	0	0	0	0	0	0	0	0	0	0	0	0	0	0	0	27	0	72	0	299
a1cbbbcea1cf966751a051c6054dc72c	0	0	0	0	0	0	0	0	812	904	1339	0	58	307	0	0	0	0	0	0	0	0	0	0	0	0	0	0	0	0	0	0	0	0	0	0	0
a1e9146da23b560313ddddb3c703c860	0	0	0	0	0	0	0	0	0	0	0	0	0	0	0	0	0	0	0	0	0	0	0	0	0	22	0	0	7	0	0	0	0	0	0	11	16
a1f0c37140848b2dabcb8a34cab2147c	0	0	0	0	0	0	0	0	0	0	0	0	0	0	0	0	0	0	0	0	0	0	0	0	0	0	0	0	0	0	40	0	0	0	24	32	0
a2070039f1a35d56b6572e6bb396c6b3	0	0	0	0	0	0	0	0	0	0	0	0	0	0	0	0	0	0	0	0	0	0	0	109	0	123	0	0	0	0	0	0	0	0	0	0	134
a2275d3fecd7716eac930e58f5757faa	0	0	0	0	0	0	0	0	0	0	0	0	0	0	0	0	0	0	0	0	0	0	44	0	0	0	28	0	170	0	0	0	0	0	0	0	251
a272a4b39741f11292913c5ac75aee58	0	0	0	0	192	81	96	337	0	0	0	0	30	0	0	0	0	0	0	0	0	0	89	1257	124	121	0	0	1193	0	0	0	131	224	17	30	171
a289a7a77baf26bb6162f938f8e3b52d	0	0	0	0	0	0	0	0	0	0	0	0	0	0	0	0	0	0	0	0	0	0	0	0	0	0	0	0	0	0	0	0	0	0	0	0	59
a2915b128e284110337a8625e23c8a27	0	0	0	0	0	0	0	0	0	0	0	0	0	0	0	0	0	0	0	0	0	0	0	0	0	0	0	0	0	0	27	0	0	0	0	0	30
a29b74da2f95d7ad5a2710f8f8bb05a8	0	0	0	0	0	0	0	0	0	0	0	0	0	0	0	0	0	0	0	0	0	0	240	15	0	0	0	0	0	0	0	11	0	0	7	0	0
a29b7ab5dfdcb62094a30710d9f536d3	0	0	0	0	0	0	0	0	0	0	0	0	0	0	0	0	0	0	0	0	0	0	0	0	0	0	0	0	0	0	0	0	0	0	0	0	145
a2ce5e8d840b7af41fcc4ca9175804da	0	0	0	0	0	0	0	0	0	0	0	0	0	0	0	0	0	0	0	0	0	0	0	0	0	0	0	0	0	0	0	0	0	0	0	0	64
a2ec7a6525965499fe62316695ce9a21	0	0	0	0	0	0	0	0	0	0	0	0	0	0	0	0	0	0	0	0	0	0	0	0	0	0	0	12	0	0	85	15	16	108	0	0	22
a30019de178f25ddf0a00eeae2df09ca	0	0	0	0	0	0	0	0	0	0	0	0	0	0	0	0	0	0	0	0	0	0	0	0	0	0	0	0	0	0	0	0	60	0	0	0	0
a30dfde31d8011c0847d449fcc2e97f0	0	0	0	0	0	0	0	0	0	0	0	0	0	0	0	0	0	0	0	0	0	0	0	83	0	0	0	0	0	0	0	0	0	0	0	0	0
a356fb5985eba5e3b349957e22a482f4	0	0	0	0	0	0	0	0	0	0	0	0	0	0	0	0	0	0	0	0	0	0	9	0	0	0	7	0	0	29	0	0	0	22	0	11	0
a366024e2f7fb2f6d98ff0367d9bebea	0	0	0	0	0	0	0	0	0	0	0	0	0	0	0	0	0	0	0	0	0	0	0	58	0	0	0	0	0	0	0	0	0	0	0	0	24
a37c04eea332969f27fd66df3e5e3266	0	0	0	0	0	0	0	0	0	0	0	0	0	0	0	0	0	0	0	0	0	0	0	72	0	0	0	0	0	0	0	0	0	0	0	0	0
a381069bedceac96c5a536072f62bc18	0	0	0	0	0	0	0	0	0	0	0	0	0	0	0	0	0	0	0	0	0	0	0	0	0	0	0	0	0	0	0	0	0	0	53	0	0
a3945d2ebdb999bd2da4941784af219d	0	0	0	0	0	0	0	0	0	0	0	0	0	0	0	0	0	0	0	0	0	0	0	23	30	0	0	0	0	0	32	19	11	0	0	10	64
a39ed8596248860f49ca9c41d0c98146	0	0	0	0	0	0	0	0	0	0	0	0	0	0	0	0	0	0	0	0	0	0	0	0	222	14	0	69	0	228	64	0	41	0	178	0	19
a411a3bb47c540a515dadcd2cb21906b	0	0	0	0	38	144	0	0	0	0	35	0	0	0	589	0	0	0	0	0	0	0	0	42	0	35	0	0	58	0	172	197	17	0	0	15	706
a41bca9a9930363ab1e84e421476b005	0	0	0	0	0	0	0	0	0	0	0	0	0	0	0	0	0	0	0	0	0	0	0	0	0	0	0	0	0	149	0	0	0	0	38	159	0
a4422c440874d95cf41ff3ebb57ef1f9	0	0	0	0	0	0	0	0	0	0	0	0	0	0	0	0	0	0	0	0	0	0	0	0	0	0	15	0	0	62	143	14	136	0	51	458	197
a4704dc4d6d1e73c8ca72cdf2e50d30d	0	0	0	0	153	613	86	125	0	224	0	0	0	0	18	0	0	0	34	0	0	0	0	282	243	0	63	9	95	0	0	0	0	0	0	0	22
a49064e7d06854c50598fe038be9d453	0	0	0	0	0	0	176	254	51	28	143	0	5	166	0	0	0	0	0	0	0	0	0	0	0	0	0	0	0	0	0	0	0	0	0	0	0
a494772813d8f8c1da0ab0a8f554aeee	0	0	0	0	0	0	0	0	0	0	0	0	0	0	0	0	0	0	0	0	0	0	0	196	0	0	0	0	0	0	30	0	0	0	0	0	0
a4b4ae5b544427005fdaea19a8143e0e	0	0	0	0	0	0	0	0	0	0	0	0	0	0	0	0	0	0	0	0	0	0	0	0	0	0	0	0	0	0	0	0	0	0	31	0	112
a4ca18d0050ac7eaf70c9277b46d408e	0	0	0	0	0	0	0	0	0	0	0	0	0	0	0	0	0	0	0	0	0	0	0	0	0	0	0	0	0	0	0	0	50	0	0	0	0
a4de0bb21c31f6c5efe24926b98265ca	0	0	0	0	0	0	0	0	0	0	0	0	0	0	0	0	0	0	0	0	0	0	0	0	0	0	0	0	0	0	0	0	0	0	0	0	65
a53743170bfdbcef6f320bf5e58cd33e	0	0	0	0	0	0	0	0	0	15	9	0	0	10	4	0	0	0	0	0	0	0	0	0	0	0	0	0	0	0	0	0	0	0	0	0	0
a559d5ea047ec5763f15bb886051a101	0	0	0	0	0	0	20	30	0	35	21	0	13	0	0	0	0	0	0	0	0	0	0	0	0	0	0	0	0	0	0	0	0	0	0	0	0
a565d4ae3e63609ce03421084d238abd	0	0	0	0	0	0	0	0	0	0	0	0	0	0	0	0	0	0	0	0	0	0	0	76	77	59	78	38	19	45	40	21	33	41	44	24	48
a56ad01cb34c08fef828e8ad68f1af8c	0	0	0	0	0	0	0	0	0	0	0	0	0	0	0	0	0	0	0	0	0	0	11	0	46	8	0	45	0	6	0	0	0	0	0	0	0
a56dd555460becbe49a37abf40597bc3	0	0	0	0	0	0	0	0	0	0	0	0	0	0	0	0	0	0	0	0	0	0	0	477	18	28	30	20	74	4	51	17	201	71	50	37	215
a59bf44a69a4ef9afcfc1dea627398a2	0	0	0	0	0	0	0	0	0	0	0	0	0	0	0	0	0	0	0	0	0	0	0	0	31	0	0	0	0	0	0	0	0	0	17	0	32
a5bf2a0bd24bfbd43bb6d5e6aabeb65d	0	0	0	0	0	0	0	0	0	0	0	0	0	0	0	0	0	0	0	0	0	0	0	0	0	0	0	0	0	0	0	0	0	0	0	73	0
a5c9e506982fb75c7bc52ca455332958	0	0	0	0	0	0	0	0	0	0	0	0	0	0	0	0	0	0	0	0	0	0	0	0	0	0	0	0	0	0	121	47	42	0	0	32	0
a5d156dbf482ec55fd74284393b1e2ff	0	0	0	0	0	0	0	0	0	0	0	0	0	0	0	0	0	0	0	0	0	0	0	0	0	0	0	11	0	0	26	0	0	0	0	0	0
a6017758ceb5718e5aa15cd092cf9c3c	0	0	0	0	0	0	0	0	0	0	0	0	0	0	0	0	0	0	0	0	0	0	0	0	0	0	0	0	0	16	0	0	0	779	0	0	0
a6081ef12e84c01902411751b6379b0d	0	0	0	0	0	0	0	0	0	0	0	0	0	0	0	0	0	0	0	0	0	0	0	0	11	0	7	8	0	0	0	0	0	20	68	0	11
a60f705c98f4e566d55d6c9eab49e90b	0	19	0	30	1086	488	2959	4955	6298	366	5532	0	3250	271	1865	72	0	0	7	0	0	135	69	49	154	0	0	221	98	75	249	158	118	65	0	0	90
a62b49ed00aab345814f2d28a318d6ad	0	0	0	0	0	0	0	0	0	0	0	0	0	0	0	0	0	0	0	0	0	0	0	0	0	0	0	0	0	0	0	0	0	0	0	0	112
a6b44913362feaf696a1a9f7d7f5f97e	0	0	0	0	0	0	0	0	0	0	0	0	0	0	0	0	0	0	0	0	0	0	0	0	0	0	24	0	0	0	0	0	0	0	0	0	0
a6ef63703f3640855ac9a3a684bd5dd5	0	0	0	0	0	0	0	14	91	17	0	0	0	19	10	0	0	0	0	0	0	0	0	0	0	0	0	0	0	0	0	0	0	0	0	0	0
a7203c560963296511a1c840fe676e50	0	0	0	0	0	0	0	0	0	0	0	0	0	0	0	0	0	0	0	0	0	0	0	127	0	0	0	0	0	0	0	0	0	0	0	0	0
a744752055adb29135e0d5beb8e0100e	0	0	0	0	0	0	0	0	0	0	0	0	0	0	0	0	0	0	0	0	0	0	0	0	0	0	0	0	0	0	260	27	60	0	0	0	88
a74cf14cacc30af665576b60070563a9	0	0	0	0	0	0	0	0	43	39	56	0	0	37	4	0	0	0	0	0	0	0	0	0	0	0	0	0	0	0	0	0	0	0	0	0	0
a74f73cfbc06bf4db33c91843b7add38	0	0	0	0	0	0	0	0	0	0	0	0	0	0	0	0	0	0	0	0	0	0	0	0	135	187	0	0	46	0	0	0	0	50	172	0	33
a7523dc32884cebef392c42e05d16575	0	0	0	0	0	0	0	0	0	0	0	0	0	0	0	0	0	0	0	0	0	0	0	0	0	0	0	0	0	0	47	13	0	0	7	0	0
a763e85fd78941e890c94bce68ebf825	0	0	0	0	0	0	0	0	0	0	0	0	0	0	0	0	0	0	0	0	0	0	0	0	0	0	0	0	0	0	45	0	33	0	33	0	0
a7646d98c073c4ce949315c7268ad6fb	0	0	0	0	0	0	0	0	0	0	0	0	0	0	0	0	0	0	0	0	0	0	0	0	0	0	0	0	0	50	0	0	0	36	0	0	0
a78766fd67f93e619a815f4e69724326	0	0	0	0	0	0	0	0	0	0	0	0	0	0	0	0	0	0	0	0	0	0	19	20	25	0	0	19	0	0	0	0	0	22	0	0	0
a793520be75f2ded638bde311427eef2	0	0	0	0	0	0	0	0	0	0	0	0	0	0	0	0	0	0	0	0	0	0	0	0	0	0	0	0	0	0	0	54	40	18	13	0	0
a7d1f615c26dddfadb2eb1f39f690e11	0	0	0	0	0	0	0	0	0	0	0	0	0	0	0	0	0	0	0	0	0	0	0	0	96	0	0	0	0	0	0	0	0	0	0	0	0
a844285c4e3c4d5f250816f3d283fc82	0	0	0	0	0	0	0	0	0	0	0	0	0	0	0	0	0	0	0	0	0	0	0	0	0	0	0	0	0	0	0	0	55	0	0	0	0
a84bad04787f8a2df79edfd6d42f7d58	0	0	0	0	0	36	0	0	48	18	29	0	0	0	0	0	0	0	0	0	0	0	0	0	0	0	0	0	0	0	0	0	0	0	0	0	0
a880f5365a6987e754b17063134fafcc	0	0	0	0	0	0	0	0	0	0	0	0	0	0	0	0	0	0	0	0	0	0	0	0	0	0	0	20	0	0	0	0	0	0	0	0	0
a89c1e68ffc3bbaa938f99035195cf4a	0	0	0	0	0	0	0	0	0	0	0	0	0	0	0	0	0	0	0	0	0	0	0	235	0	0	0	0	21	0	57	8	41	0	0	0	90
a89ea21f507bfac172343eb3980f3105	0	0	0	0	0	0	0	0	0	0	0	0	0	0	0	0	0	0	0	0	0	0	2	3	18	11	5	0	43	0	16	0	0	0	3	0	0
a8bb618db8af5004ae3ad4f64e856a2e	0	0	0	0	0	0	0	0	0	0	0	0	0	0	0	0	0	0	0	0	0	0	4	17	44	5	8	5	0	12	0	0	13	13	3	21	23
a8e4fec3bf9f7099878c568d5f642916	0	0	0	0	0	0	0	0	0	0	0	0	0	0	0	0	0	0	0	0	0	0	0	0	0	0	0	0	0	0	72	0	0	0	0	0	0
a8f6f48379f66865f462550cf69a077a	0	0	0	0	0	0	0	0	0	0	0	0	0	0	0	0	0	0	0	0	0	0	0	0	0	0	0	0	0	0	0	0	0	0	50	0	22
a90efdbcf4756781b403987367cdf5be	0	0	0	0	0	0	0	0	0	0	0	0	0	0	0	0	0	0	0	0	0	0	0	0	0	0	0	13	0	0	0	0	34	19	0	0	0
a91ab28159960fa69ce8dc59cd67fbc7	0	0	0	0	0	0	0	0	0	0	0	0	0	0	0	0	0	0	0	0	0	0	0	0	24	26	0	7	0	0	0	0	0	0	0	0	0
a91c5211a1b278d339105e80a33b5b2e	0	0	0	0	0	0	0	0	0	0	0	0	0	0	0	0	0	0	0	0	0	0	0	0	0	0	90	0	0	0	0	0	0	0	0	0	0
a93387d95fe8b796881015d0ee6c7cdb	0	0	0	0	0	0	0	0	0	0	0	0	0	0	0	0	0	0	0	0	0	0	67	0	0	23	0	44	0	10	0	0	0	0	0	0	0
a96b4902bbef50c5f02e31b645750c68	0	0	0	0	0	0	0	0	0	0	0	0	0	0	0	0	0	0	0	0	0	0	0	12	11	41	0	0	0	11	14	7	14	0	0	40	71
a97f4a4b1a1cbfa874281bed0ca49582	0	0	0	0	0	0	0	0	0	0	0	0	0	0	0	0	0	0	0	0	0	0	0	0	0	0	0	0	0	0	29	29	16	0	0	0	0
a999c156be39c8bb688a2f8447822162	0	0	0	0	0	0	0	0	0	0	0	0	0	0	0	0	0	0	0	0	0	0	0	15	32	26	15	0	0	0	11	0	0	0	0	11	0
a9b276e18b0a3cbd4a114a16a1847d11	0	0	0	0	0	0	0	0	0	0	0	0	0	0	0	0	0	0	0	0	0	0	11	0	0	0	0	0	0	153	0	38	58	28	0	0	0
a9e25d6ae550e13449d15c6d22ab3c2a	30	0	0	23	0	0	0	0	0	0	0	0	0	0	0	0	0	0	1067	23	25	0	0	0	0	0	0	0	0	0	0	0	0	0	0	0	0
a9e6699bb06ea7b672c7b85f2aa4e1be	0	0	0	0	0	0	0	0	0	0	0	0	0	0	0	0	0	0	0	0	0	0	0	0	0	0	0	0	0	0	0	0	73	0	0	0	0
a9e890c98c1f6bdf88633bb3c29705db	0	0	0	0	0	0	0	0	0	0	0	0	0	0	0	0	0	0	0	0	0	0	0	0	0	0	0	0	0	0	0	0	14	24	16	0	0
aa0ac274c151b9257375106ea56a7910	0	0	0	0	0	0	0	0	0	0	0	0	0	0	0	0	0	0	0	0	0	0	0	0	0	44	61	83	94	0	0	0	0	0	0	0	0
aa2c4dd0c613e131f1be3d0e82799a91	0	0	0	0	0	0	0	0	0	0	0	0	0	0	0	0	0	0	0	0	0	0	0	97	69	0	0	0	0	0	20	0	20	0	0	0	40
aa4690c4df2e9563ffcb325b4b098b8e	0	0	0	0	0	0	0	0	0	47	21	0	0	28	25	0	0	0	0	0	0	0	0	0	0	0	0	0	0	0	0	0	0	0	0	0	0
aa54faa5e5e672cd7330373928866998	0	0	0	0	8	0	20	67	45	0	121	0	19	0	0	0	0	0	0	0	0	0	0	0	0	0	0	0	0	0	0	0	0	0	0	0	0
aa56687b2a70d0e01c311311d3ef236b	160	145	0	1004	0	0	0	0	0	0	0	1549	0	0	0	18	167	24	600	272	370	14	54	14	0	52	20	23	26	0	0	6	57	46	0	13	0
aa63b13be10e2ae094699ae49da727f2	0	0	0	0	0	0	0	0	0	0	0	0	0	0	0	0	0	0	0	0	0	0	0	69	0	0	0	0	0	0	0	0	18	0	13	0	27
aa83fa23e9a8eca6f738512ff69a46e8	0	0	0	0	0	0	8	16	0	12	5	0	0	0	0	0	0	0	0	0	0	0	0	0	0	0	0	0	0	0	0	0	0	0	0	0	0
aa8d61183f3af31390b620d8049b7330	0	0	0	0	0	0	0	0	0	0	0	0	0	0	0	0	0	0	0	0	0	0	0	0	0	0	0	0	60	32	226	234	68	0	0	28	326
aa9110c8920273befddbdde36f76785f	0	0	0	0	0	0	0	0	0	0	0	0	0	0	0	0	0	0	0	0	0	0	0	0	0	0	0	0	0	94	131	0	132	0	0	262	0
aab2e6f3146d63e7e61a1006520f4a10	0	0	0	0	0	0	0	0	0	0	0	0	0	0	0	0	0	0	0	0	0	0	0	0	0	0	0	0	0	13	56	0	25	0	25	0	64
aac0e2b9739f9e56f1ecf4f21b9079b3	0	0	0	0	0	0	0	0	0	0	0	0	0	0	0	0	0	0	0	0	0	0	27	0	0	48	0	0	0	60	50	0	0	0	0	39	0
ab1e2ddd0e0cd6b13a200d55f4209f58	0	0	0	0	0	0	0	0	0	0	0	0	0	0	0	0	0	0	0	0	0	0	0	222	169	35	45	178	43	73	259	213	52	24	11	320	163
ab38937aad95c6c743c2320108ec272d	0	0	0	0	0	0	0	0	0	0	0	0	0	0	0	0	0	0	0	0	0	0	3	0	72	9	21	114	11	0	0	0	0	2	0	5	0
ab53d3b3335c5f7afe03d56000593eef	0	0	0	0	0	0	0	0	0	0	0	0	0	0	0	0	0	0	0	0	0	0	0	0	0	0	0	0	0	0	0	0	0	0	0	0	128
ab8a804f7d771d8f64e50b99660cb15a	0	0	0	0	0	0	0	0	0	0	0	0	0	0	0	0	0	0	0	0	0	0	0	0	0	0	0	0	0	0	0	0	0	0	106	0	0
ab9bb49ae52d466644779357b6593b39	17	0	97	0	0	0	0	0	32	0	0	258	0	0	0	2746	107	0	0	0	0	16	29	0	28	0	52	44	26	40	30	0	0	44	0	0	0
abae33fc6444975d8f7811a0e4626ed7	0	0	0	0	0	0	0	0	0	0	0	0	0	0	0	0	0	0	0	0	0	0	0	0	0	0	34	0	0	0	88	84	0	0	0	37	0
abafc4be3a700991beda79c87cb9a644	0	0	0	0	0	0	0	0	0	0	0	0	0	0	0	0	0	0	0	0	0	0	0	23	27	9	0	26	0	0	15	0	0	0	35	0	0
abb17ad448357ee1f32b84b535f4b0d3	0	0	0	0	0	0	0	0	0	0	0	0	0	0	0	0	0	0	0	0	0	0	0	0	0	0	0	0	0	0	0	0	0	0	0	0	98
abb3de563a5f5d16d181fb2e2427ae33	0	0	0	0	0	0	0	0	0	0	0	0	0	0	0	0	0	0	0	0	0	0	0	0	0	254	0	0	0	0	0	0	0	91	0	0	19
abb8bafc005f49530bcfdf92b8c253c2	0	0	0	0	0	0	0	0	0	0	0	0	0	0	0	0	0	0	0	0	0	0	0	0	0	0	0	0	0	0	78	112	22	0	0	0	76
abf9816cd7f2863276f63acd65b3ff67	0	0	0	0	0	0	0	0	0	0	0	0	0	0	0	0	0	0	0	0	0	0	621	29	173	18	50	148	74	97	41	0	249	128	190	433	0
abf9e5750a310a924140b6e322ac8ce3	0	0	0	0	0	0	0	0	0	0	0	0	0	0	0	0	0	0	0	0	0	0	0	644	167	0	0	14	0	58	88	0	28	0	24	82	133
ac22e7f9197ad37c0521659032d0a6ac	0	0	0	0	0	0	0	0	0	15	6	0	0	0	0	0	0	0	0	36	34	0	0	0	0	0	0	0	0	0	0	0	0	0	0	0	0
ac3c9e31fab2813ddc87e9f42ae944cb	0	0	0	0	0	0	0	0	0	0	0	0	0	0	0	0	0	0	0	0	0	0	0	0	0	0	0	0	0	0	0	0	0	0	0	0	76
ac550742aaee21dd4e49243fc0212ef6	0	0	0	0	0	0	0	0	0	0	0	0	0	0	0	0	0	0	0	0	0	0	0	0	0	0	0	0	0	0	0	0	0	0	0	0	88
ac60c7a31f9a52b93844df52e787bd44	0	91	0	0	0	239	0	0	0	0	0	0	0	0	0	0	0	76	0	71	27	0	0	159	0	0	0	0	0	0	0	0	0	0	0	0	135
ac694259d4209ee17e4e15aa7b8a0580	0	0	0	0	0	0	0	0	0	0	0	0	0	0	0	0	0	0	0	0	0	0	0	0	18	0	309	0	0	0	0	0	0	0	0	22	0
ac7fd3854f6a5ce458dab220c4d84141	0	0	0	0	0	0	0	0	0	0	0	0	0	0	0	0	0	0	0	0	0	0	17	0	0	0	0	0	0	0	0	0	49	6	0	0	28
ad18f85ffe9f350165b1018877ea710c	0	0	0	0	0	0	0	0	0	0	0	0	0	0	0	0	0	0	0	0	0	0	0	0	0	0	12	10	37	0	12	0	0	0	0	19	0
ad214cc8c48996a607d7cddf599dec97	0	0	0	0	0	0	0	0	0	0	0	0	0	0	0	0	0	0	0	0	0	0	0	0	0	0	19	32	0	0	0	0	0	0	0	0	0
ad2c4736749e414acc8b82fa1df09f4b	0	0	0	0	159	0	165	265	6421	0	4735	0	13392	0	9237	0	0	0	0	0	0	0	0	0	0	0	19	0	57	0	0	0	0	53	43	0	56
ad75aa4f384e8b029259f4216aab3c76	0	0	0	0	0	0	0	0	0	0	0	0	0	0	0	0	0	0	0	0	0	0	0	0	0	0	0	0	0	0	121	0	44	0	29	7	422
ad77615d0b1c374d8e529b77560bd912	0	0	0	0	0	0	0	0	0	0	0	0	0	0	0	0	0	0	0	0	0	0	0	0	0	42	57	0	0	0	0	0	0	217	0	0	0
ad9dc9ee90775bfe5e690d5df9868744	0	0	0	0	0	0	0	0	0	0	0	0	0	0	0	0	0	0	0	0	0	0	0	0	0	0	0	0	0	0	30	0	25	0	12	0	7
addf1c5086d4930b963fce41424363b1	0	0	0	0	0	0	0	0	0	0	0	0	0	0	0	0	0	0	0	0	0	0	0	48	10	0	0	0	0	9	0	0	0	0	13	0	0
adfe71cb3577e489183a075ccc9ddd73	0	0	0	0	0	0	0	0	0	0	0	0	0	0	0	0	0	0	0	0	0	0	0	0	0	0	0	0	0	0	0	0	0	0	32	0	0
ae312de2830a81aea785a18513e7624e	0	0	0	0	0	0	0	0	0	0	0	0	0	0	0	0	0	0	0	0	0	0	210	8	70	30	112	39	29	76	0	0	0	276	0	0	42
aee112e1c47c21994abfbeb02aea1c46	0	0	0	0	0	0	0	0	0	0	0	0	0	0	0	0	0	0	0	0	0	0	0	0	0	0	0	0	0	0	0	0	13	0	0	50	0
aef16904d918860c04ba2382e39c1155	0	0	0	0	0	0	0	0	0	0	0	0	0	0	0	0	0	0	0	0	0	0	0	14	10	11	3	0	0	0	0	0	0	0	0	0	48
aefbc7d66f08ff436f24eec9db7d77ff	0	0	0	0	0	0	0	0	0	0	0	0	0	0	0	0	0	0	0	0	0	0	0	0	0	0	0	14	0	46	0	0	0	0	0	0	0
af121c856c6a122074b56ce515caec07	0	0	0	0	0	0	0	0	0	0	0	0	0	0	0	0	0	0	0	0	0	0	0	0	0	0	0	0	0	0	0	0	8	0	0	0	106
af156bf62cf2e1bf8e5da810d6c64d5b	0	0	0	0	0	0	0	0	0	0	0	0	0	0	0	0	0	0	0	0	0	0	0	0	0	0	0	0	0	0	0	0	21	80	14	0	0
af646306a0c3e7f6dc0c6520bf4c0283	0	0	0	0	0	0	0	0	0	0	0	0	0	0	0	0	0	0	0	0	0	0	0	0	15	0	0	27	0	0	17	18	0	0	0	0	15
af67d130ca67787ca8d60544f7849136	0	0	0	0	0	0	0	0	0	0	0	0	0	0	0	0	0	0	0	0	0	0	0	0	7	0	0	0	0	0	16	15	0	0	0	0	23
af7df8b60d5a60065b190968825f6b5d	0	0	0	0	0	15	0	0	76	0	35	13	13	0	156	0	40	0	0	0	0	0	0	0	0	0	0	0	0	0	45	0	0	0	0	0	103
af8b45f6d8e81251b2391d8de50537c0	0	0	0	0	0	0	0	0	0	0	0	0	0	0	0	0	0	0	0	0	0	0	0	0	49	0	35	0	0	135	0	0	0	0	15	25	0
af8c5448e8977884e4e3520e07ac6e93	0	0	0	0	0	0	0	0	0	0	0	0	0	0	0	0	0	0	0	0	0	0	0	0	0	0	0	0	0	0	37	0	54	158	11	46	376
af908ed316e02bcbf59662ef5125bd6f	0	0	0	0	0	0	0	0	0	0	0	0	0	0	0	0	0	0	0	0	0	0	0	11	21	66	0	5	16	0	34	9	9	12	0	0	68
af9407de2af95beffd56dd9e06f6b56c	0	0	0	0	0	0	0	0	0	0	0	0	0	0	0	0	0	0	0	0	0	0	12	0	10	0	0	0	0	0	13	0	24	0	0	0	50
afb2727e6d61ece5c3e036d21da4fc36	0	0	0	0	0	0	0	0	0	0	0	0	0	0	0	0	0	0	0	0	0	0	26	36	68	37	35	177	0	25	18	0	0	0	0	273	1010
afb41cf9c01802436162c234d7fb4225	0	0	0	0	0	0	0	0	0	0	0	0	0	0	0	0	0	0	0	0	0	0	0	0	62	0	0	0	0	0	0	0	0	0	0	0	0
afce57c9cb1da17c68545ba7070b1ad1	0	0	0	0	0	0	0	0	0	0	0	0	0	0	0	0	0	0	0	0	0	0	0	0	0	0	0	0	0	0	0	0	0	0	55	0	0
afcfe5ba4a0a848cc9ccbe1282446484	0	0	0	0	0	0	0	0	0	0	0	0	0	0	0	0	0	0	0	0	0	0	0	0	0	0	0	0	0	0	2	32	3	0	0	24	34
afe4969d30a847ebae354982bd73d296	0	0	0	0	0	0	0	0	0	0	0	0	0	0	0	0	0	0	0	0	0	0	0	0	0	0	0	0	0	0	120	19	0	0	0	0	73
b02b361627c9720576ec94dbe0797c00	0	0	0	0	0	87	0	22	134	22	65	0	174	0	236	0	0	0	0	0	0	0	0	56	54	0	22	17	0	0	117	127	68	0	60	114	302
b058a450d9b197cbc2c24b35dd8a01df	0	0	0	0	0	0	0	0	0	0	0	0	0	0	0	0	0	0	0	0	0	0	0	0	0	0	0	0	0	0	0	8	38	169	0	22	0
b06a9d4ce3696197979456e55aa6c201	0	0	0	0	7	6	0	4	19	63	0	0	0	7	12	0	0	0	0	0	0	0	0	0	0	0	0	0	0	0	0	0	0	0	0	0	0
b078d0ec3b5e0fc00e5ad4ca94ec950e	0	0	0	0	0	0	0	0	0	0	0	0	0	0	0	0	0	0	0	0	0	0	0	10	0	0	0	0	0	74	871	0	0	0	0	119	0
b083a1e449c84ed99a22793d8897540b	0	0	0	0	0	0	0	0	0	0	0	0	0	0	0	0	0	0	0	0	0	0	1	15	0	31	0	0	0	0	29	0	0	38	0	0	1
b0a88397f3c65c574aa7b252ec6e579e	0	0	0	0	0	0	0	0	0	0	0	0	0	0	0	0	0	0	0	0	0	0	0	0	0	0	0	0	0	0	0	0	0	0	0	0	195
b0c128b6d7b28bbd50a1e81b56608bfb	0	0	0	0	0	0	0	0	0	0	0	0	0	0	0	0	0	0	0	0	0	0	0	0	0	0	0	0	0	0	69	27	25	0	17	13	0
b0dcfcbb065bb94af81b1d216a281104	0	0	0	0	0	0	0	0	0	0	0	0	0	0	0	0	0	0	0	0	0	0	0	0	0	53	0	0	58	29	30	0	0	0	0	0	0
b0e00eaef318f3fb158270b9f1013829	0	0	0	0	0	0	0	0	0	0	0	0	0	0	0	0	0	0	0	0	0	0	0	0	0	0	0	0	0	0	0	19	10	0	12	12	27
b10250ed84b6351640a8d0226a8b9fa2	0	0	0	0	0	0	0	0	0	0	0	0	0	0	0	0	0	0	0	0	0	0	0	7	0	0	0	0	0	0	0	0	0	0	0	0	49
b1137a4f0fe9ed9e46a68f14ec134c9e	0	0	0	0	0	0	0	0	0	0	0	0	0	0	0	0	0	0	0	0	0	0	25	0	0	62	64	13	35	0	0	0	0	0	69	0	53
b134309a0cd002d43d92841e9b2a36e2	0	0	0	0	16	0	17	50	29	0	24	0	0	0	0	0	0	0	0	0	0	0	0	92	0	22	0	0	0	0	0	0	0	0	0	0	0
b14e3264d9ac9c37260eb60353eebeb2	0	0	0	0	0	0	0	0	0	0	0	0	0	0	0	0	0	0	0	0	0	0	0	0	0	0	0	0	0	34	22	13	0	58	0	0	12
b1524dfc1504d41bfdf4f9034dc013bb	0	0	0	0	0	0	0	0	0	0	0	0	0	0	0	0	0	0	0	0	0	0	0	0	0	0	0	0	0	0	0	0	26	0	0	0	26
b1626fb1872ae7fea45e6b85a64f4b65	0	0	0	0	0	0	0	0	0	0	0	0	0	0	0	0	0	0	0	0	0	0	0	0	28	0	0	0	32	0	45	0	24	0	9	0	62
b162ab6fe36d6272b78240afa057a969	0	0	0	0	0	0	0	0	0	0	0	0	0	0	0	0	0	0	0	0	0	0	0	23	0	2	10	6	0	11	0	0	0	0	1	9	2
b16ffaad331de37e7b70d14a91974fc4	0	0	0	0	0	0	0	0	0	0	0	0	0	0	0	0	0	0	0	0	0	0	0	0	0	31	0	0	0	0	0	0	13	34	21	0	0
b18220650cac40c52ed607d9edd37514	0	0	0	0	0	0	0	0	0	0	0	0	0	0	0	0	0	0	0	0	0	0	0	0	0	0	0	0	0	0	0	0	79	0	0	0	0
b19b649a2c6616d2c7871e9e5c2beda8	0	0	0	0	23	0	207	113	105	0	13	0	37	0	0	0	0	0	0	0	0	0	0	0	0	0	0	0	0	0	0	0	0	0	0	0	0
b1a3839b6a5d61ec9945498efdcd9f53	0	0	0	0	0	0	0	0	0	0	0	0	0	0	0	0	0	0	0	0	0	0	0	0	0	40	0	0	0	128	81	27	0	0	0	65	136
b1b6247bacee8f287156cf773c1feef2	0	0	0	0	0	0	0	0	0	0	0	0	0	0	0	0	0	0	0	0	0	0	15	0	0	0	0	196	0	0	0	0	0	23	0	37	0
b1d66dad8fe597eba475d1f59dc372f8	0	0	0	0	0	0	0	0	0	0	0	0	0	0	0	0	0	0	0	0	0	0	0	0	0	0	295	119	244	32	334	106	35	0	0	0	62
b1fb10630a75e3dcba623fa8ad99adff	0	0	0	0	0	0	0	0	0	0	0	0	0	0	0	0	0	0	0	0	0	0	0	0	0	0	0	0	0	0	11	0	0	0	0	0	61
b21cec2661e9714d2288fd59160ccd2f	0	0	0	0	0	0	0	0	0	0	0	0	0	0	0	0	0	0	0	0	0	0	11	0	0	18	9	0	0	4	0	0	0	14	0	0	0
b22f43ac3c921626275d58383b1bebe4	0	0	0	0	0	0	0	0	0	0	0	0	0	0	0	0	0	0	0	0	0	0	0	0	0	0	0	0	0	0	0	0	0	0	0	0	109
b2524af964ab5bf11214a958fe73556b	0	0	0	0	0	0	0	27	0	0	0	0	34	0	36	0	0	0	0	0	0	10	0	14	0	0	0	0	0	0	40	34	15	0	0	0	105
b28962cc9bb72ccbe5f51defc0acb4b0	0	1484	82	0	0	0	0	0	6	3	0	434	0	0	0	11	510	0	0	707	1940	25	13	0	18	0	0	28	20	0	11	0	0	0	25	16	22
b2d0497f2d8354e12f34388191aa1677	0	0	0	0	0	0	0	0	0	0	0	0	0	0	0	0	0	0	0	0	0	0	0	0	15	0	28	18	0	0	0	0	0	5	0	25	0
b2dcae0ec3a8b1cdb6dae89bde97eeb9	0	0	0	0	0	0	0	0	0	0	0	0	0	0	0	0	0	0	0	0	0	0	0	0	0	0	0	0	0	0	36	21	0	0	13	0	92
b2f15f03d68e9c38c88123bad4cb0d9f	0	0	0	0	0	0	0	0	0	0	0	0	0	0	0	0	0	0	0	0	0	0	36	62	36	61	33	179	0	0	0	0	21	0	18	31	63
b2f8a721657c06c56628fc14ffb93719	0	0	0	0	0	0	0	0	0	0	0	0	0	0	0	0	0	0	0	0	0	0	0	0	13	0	0	0	0	0	0	11	17	0	0	14	0
b2f94bc0130b74bf28051e9e7e766380	0	0	0	0	0	0	0	5	24	0	0	0	10	0	30	0	0	0	0	0	0	6	0	2	0	0	17	0	0	12	19	5	42	59	0	20	59
b3434e578a46b8baa2cf803474ef066c	0	0	0	34	0	0	0	0	0	0	0	0	0	0	0	0	0	4	445	0	24	0	0	0	0	0	0	0	0	0	0	14	30	0	0	0	18
b35f4ab0b11f46ad3a7d4031e98d8e99	0	0	0	0	0	0	0	0	0	0	0	0	0	0	0	0	0	0	0	0	0	0	28	99	0	60	0	0	25	79	0	0	28	27	0	90	0
b38392651d05adb3c74e30ea9b902512	0	0	0	0	27	10	0	96	1283	74	230	0	7	19	103	0	0	0	0	0	0	0	0	0	0	0	0	0	0	0	0	0	0	0	0	0	0
b395f06a322fb5ed4cae3c603f6f3886	0	0	0	0	0	0	0	0	0	0	0	0	0	0	0	0	0	0	0	0	0	0	0	30	0	0	0	0	0	53	0	0	0	0	0	0	0
b4044613c9aed852769222bd0d09fd40	0	0	0	0	0	0	0	0	0	0	0	0	0	0	0	0	0	0	0	0	0	0	0	0	0	0	0	0	0	63	0	29	0	0	0	108	46
b40a0a8d894131fce3a2ef8f3ccb1354	0	0	0	0	0	0	0	0	0	0	0	0	0	0	0	0	0	0	0	0	0	0	0	0	0	0	0	0	0	0	335	14	354	0	13	26	0
b42488f604b721f8ffe85db821f1937e	0	0	0	0	0	0	0	0	0	0	0	0	0	0	0	0	0	0	0	0	0	0	0	0	217	44	0	0	14	0	56	0	39	0	0	0	102
b488db8132839455fda39cd4b569fe40	0	0	0	0	0	0	0	0	0	0	0	0	0	0	0	0	0	0	0	0	0	0	0	0	0	0	0	68	0	0	0	0	0	0	0	0	0
b48d6c6af5259b5c87463caa20d86f7e	0	0	0	0	0	0	0	0	0	0	0	0	0	0	0	0	0	0	0	0	0	0	100	46	263	45	438	792	0	24	0	0	12	21	0	25	0
b48d7c856cfe26ac487f539bf184d157	0	0	0	0	0	0	0	0	0	0	0	0	0	0	0	0	0	0	0	0	0	0	0	0	0	0	0	0	0	0	0	0	0	0	0	0	115
b4a57c95425e420c833585b06ddeca4c	0	0	0	0	0	0	0	0	0	0	0	0	0	0	0	0	0	0	0	0	0	0	0	0	0	39	0	105	0	0	0	0	0	0	0	0	0
b4cdbba553deb7b43def63dfec8a44ba	0	0	0	0	0	0	0	0	0	0	0	0	0	0	0	0	0	0	0	0	0	0	0	15	0	17	24	0	68	42	0	0	37	0	0	0	36
b4da33e3786362a2e158f70684f7756c	0	0	0	0	0	0	0	0	0	0	0	0	0	0	0	0	0	0	0	0	0	0	0	0	0	0	0	0	0	0	106	40	338	0	13	83	0
b4f6147a41d40ff1228dc8523e992dab	0	0	0	0	0	0	0	0	0	0	0	0	0	0	0	0	0	0	0	0	0	0	0	0	0	0	0	0	0	0	189	0	0	0	18	0	0
b4fa54589b6bb07d4f8eabe7f73c6132	0	0	0	0	0	0	0	0	0	0	0	0	0	0	0	0	0	0	0	0	0	0	27	0	0	15	0	0	0	26	0	0	0	55	15	0	0
b5147656cafaae176b8d84c7cb183035	0	0	0	0	0	0	0	0	0	0	0	0	0	0	0	0	0	0	0	0	0	0	0	0	10	0	9	15	0	4	0	3	0	0	8	8	17
b516eedc1ce3548f140dbbb13b9f59aa	0	0	0	0	0	0	0	0	0	0	0	0	0	0	0	0	0	0	0	0	0	0	0	11	0	0	0	0	0	0	0	0	0	0	0	0	312
b53a427f1096e6287afced3b96504b7c	0	0	0	0	96	0	0	0	49	75	30	0	68	0	0	0	0	0	0	0	8	0	0	0	0	0	95	15	0	27	60	37	281	52	0	0	151
b5880c66a9bb57c7a83c60d0927ddfc8	0	0	0	0	0	0	0	0	0	0	0	0	0	0	0	0	0	0	0	0	0	0	0	0	0	0	0	0	0	0	0	0	0	0	0	0	340
b592fa92e72428ca41bd5456d59e5b65	0	0	0	0	0	0	0	0	0	0	0	0	0	0	0	0	0	0	0	0	0	0	20	22	0	29	0	54	14	0	0	0	0	0	0	48	13
b59d3eb81c013cc7c4b102496608bd18	0	0	0	0	0	0	0	0	0	0	0	0	0	0	0	0	0	0	0	0	0	0	0	0	0	0	0	0	99	0	0	0	0	0	0	0	0
b59e598262d9eb38f7c9b95d255fca0a	0	0	0	0	0	0	0	0	0	0	0	0	0	0	0	0	0	0	0	0	0	0	0	0	0	33	0	12	34	0	0	0	8	0	0	0	0
b5a8aa0cfaa27a110213fa115f88eb6f	0	0	0	0	0	0	0	0	0	0	0	0	0	0	0	0	0	0	0	0	0	0	0	0	0	0	0	10	0	0	0	0	77	0	0	0	23
b5ab1942f63b3da824ea12f32b0b2762	0	0	0	0	0	0	0	0	0	0	0	0	0	0	0	0	0	0	0	0	0	0	0	0	87	71	33	17	0	0	82	52	226	70	125	235	307
b5ac21d7e177b00324d6c1748395fc99	0	0	0	0	15	85	27	54	197	0	19	0	30	0	16	0	0	0	0	0	0	0	30	504	82	135	275	661	41	137	650	89	73	59	57	70	199
b5e2ffe7a0a546321648830d0fddb540	0	0	0	0	0	0	0	0	0	0	0	0	0	0	0	0	0	0	0	0	0	0	0	30	24	0	0	17	0	0	0	0	0	0	0	0	0
b5fda16818aa49b7a8b9cb044127117d	0	0	0	0	0	0	0	0	0	0	0	0	0	0	0	0	0	0	0	0	0	0	0	0	0	0	0	0	66	293	0	0	54	0	16	0	0
b62d55f763949f559b13cc618829f448	0	0	0	0	0	0	0	0	0	0	0	0	0	0	0	0	0	0	0	0	0	0	12	22	0	0	9	91	10	0	0	0	0	0	37	0	34
b64f0056171e296b309e2af02238b698	0	0	0	0	0	0	0	0	0	0	0	0	0	0	0	0	0	0	0	0	0	0	0	0	0	0	0	0	0	0	19	27	137	0	0	0	0
b6557890581f0eee307f7a644327d50b	0	0	0	0	0	0	0	0	0	0	0	0	0	0	0	0	0	0	0	0	0	0	0	0	0	0	0	0	0	15	196	0	0	0	0	0	0
b6a876900dc1524a2e923ce8a42705e3	0	0	0	0	0	0	0	0	0	0	0	0	0	0	0	0	0	0	0	0	0	0	0	0	0	0	0	0	0	0	0	0	0	0	188	0	313
b6ed8a76ff7d21ea4ae879c6dcc6e0af	0	0	0	0	0	0	0	0	0	0	0	0	0	0	0	0	0	0	0	0	0	0	0	0	0	0	0	0	0	0	0	0	147	0	0	0	15
b6f410f30cdcd5c32c748ac8d3f00a4b	0	0	0	0	0	0	0	0	0	0	0	0	0	0	0	0	0	0	0	0	0	0	0	0	0	0	0	0	0	0	20	0	44	49	0	0	0
b732e80633ffb028c9e32ec1d95e4bc9	0	0	0	0	0	0	0	7	0	0	7	0	8	0	6	0	0	0	0	0	0	6	0	0	0	0	0	0	0	0	0	0	0	0	0	0	0
b75ae13462ee31204ce400e92efd6c86	0	0	0	0	0	0	0	0	0	0	0	0	0	0	0	0	0	0	0	0	0	0	128	0	0	0	0	171	0	0	0	0	0	0	0	0	0
b778864e8a7723d0f79bd127632bd69b	0	0	0	0	0	0	0	0	0	0	0	0	0	0	0	0	0	0	0	0	0	0	0	0	0	0	0	0	0	0	0	0	0	158	0	0	0
b780afe246b70e416d6833b977bf7176	0	0	0	0	0	0	0	0	0	0	0	0	0	0	0	0	0	0	0	0	0	0	108	0	34	0	0	0	0	0	0	0	0	0	0	0	0
b7c04ecb28b10361549e63a8199a3063	0	0	0	0	0	0	0	0	0	0	0	0	0	0	0	0	0	0	0	0	0	0	0	0	27	0	0	0	0	0	0	37	0	0	16	0	0
b7cdc86ead50abf754934bfca9df59bb	0	0	0	0	0	0	0	0	0	0	0	0	0	0	0	0	0	0	0	0	0	0	30	0	0	0	0	0	0	30	0	0	0	52	0	14	0
b7d09a7926b6db26faaa9145518ff34d	0	0	0	0	0	0	0	0	0	0	0	0	0	0	0	0	0	0	0	0	0	0	0	0	0	0	0	0	0	0	0	0	0	0	0	0	60
b7fedfcb434d5faddf126ae974aa813a	9	137	0	32053	0	0	0	0	0	0	0	0	0	0	17	0	34	69	2424	159	81	0	0	116	0	8	0	71	0	0	8	43	68	48	74	0	187
b824b55e47304afd7578dcdee974545c	0	0	0	0	0	0	0	0	0	0	0	0	0	0	0	0	0	0	0	0	0	0	0	0	0	0	0	0	0	0	0	0	5	0	0	0	168
b831b765492f101a212fb8b3703c2143	0	0	0	0	0	0	0	0	0	0	0	0	0	0	0	0	0	0	0	0	0	0	0	0	0	0	0	0	0	92	0	0	0	0	0	0	14
b866f48698ada9708654a5f067108306	0	0	0	0	0	0	0	0	0	0	0	0	0	0	0	0	0	0	0	0	0	0	0	0	0	0	0	0	0	0	30	0	45	0	0	0	44
b8bed2563f18c3de6ddc4a38984cc7a1	0	0	0	0	0	14	0	0	156	0	0	0	0	17	13	0	0	0	0	0	0	0	0	0	0	0	0	0	0	0	0	0	0	0	0	0	0
b94755cd6b41744ecdb457d15de766c7	0	0	0	0	0	0	0	0	0	0	0	0	0	0	0	0	0	0	0	0	0	0	0	0	0	0	0	0	0	0	0	0	0	93	0	0	0
b94fb405b41873b11d5908bdf443faa3	0	0	0	0	0	0	0	0	0	0	0	0	0	0	0	0	0	0	0	0	0	0	0	0	207	33	0	0	0	0	0	0	0	0	36	0	181
b951cdc62885eb440ab10dc58c61d224	6	9	0	0	0	0	0	0	0	0	0	0	0	0	14	0	0	0	0	19	50	0	4	0	16	0	12	0	17	0	14	10	8	0	17	14	28
b97efd326d6bd7c67c080b4250728e20	0	0	366	0	0	0	0	0	0	28	0	0	0	0	0	0	0	0	49	200	80	0	0	27	119	0	0	0	0	0	46	0	399	0	0	0	745
b9847fa5e17da531137c43ff65255141	0	0	0	0	0	0	0	0	0	0	0	0	0	0	0	0	0	0	0	0	0	0	0	0	72	0	0	0	0	0	0	0	0	0	0	0	0
b98931e0e8b691e472c14a708440e2f3	0	0	0	0	0	0	0	0	0	0	0	0	0	0	0	0	0	0	0	0	0	0	0	0	0	32	0	0	0	23	0	0	25	23	0	15	54
b9923314dae59f17a5eab598108872f5	0	0	0	0	0	0	0	0	0	0	0	0	0	0	0	0	0	0	0	0	0	0	0	0	0	0	0	51	0	0	0	0	0	24	0	0	0
b9ccf47022b3b947f25ff1be77e5f92f	0	0	0	0	0	0	0	0	0	0	0	0	0	0	0	0	0	0	0	0	0	0	0	0	50	0	0	0	0	0	0	0	0	0	0	0	0
b9e4b469efee148e3062dc1234c084e2	0	0	0	0	0	0	0	0	0	0	0	0	0	0	0	0	0	0	0	0	0	0	0	0	0	1	13	55	19	0	0	0	0	0	2	0	0
b9f5b80acd24e4a66fbfdb5779df2ee5	0	0	0	0	0	0	0	0	0	0	0	0	0	0	0	0	0	0	0	0	0	0	0	0	0	0	0	0	53	0	0	0	0	0	0	0	0
b9fbc11002f9b8090c2f68a08c79823c	0	0	0	0	0	0	30	22	0	0	93	0	46	0	0	0	0	0	0	0	0	0	0	0	0	0	0	0	0	0	0	0	0	0	0	0	0
ba467a5dccb221e24f6bed894b1835fc	0	0	0	0	0	0	0	0	0	0	0	0	0	0	0	0	0	0	0	0	0	0	0	0	0	0	0	0	0	0	89	12	0	0	0	0	0
ba569bde008171c476f319d553f4f053	0	0	0	0	0	0	0	0	0	0	0	0	0	0	0	0	0	0	0	0	0	0	0	0	30	0	0	0	0	0	0	20	215	0	0	0	47
ba5ab4ea8ca59272249eba68ea39206e	0	0	0	0	0	0	0	0	0	0	0	0	0	0	0	0	0	0	0	0	0	0	0	0	0	0	5	41	0	0	82	0	5	0	0	0	0
ba5c9d5b61d639e4abb9828975831317	0	0	0	0	0	0	0	0	0	0	0	0	0	0	0	0	0	0	0	0	0	0	0	156	10	0	24	10	12	0	13	0	0	0	0	0	11
ba5cfc482e0d510b33f179db9048e7ec	0	0	0	0	0	0	0	0	0	0	0	0	0	0	0	0	0	0	0	0	0	0	0	0	0	0	177	0	28	0	0	0	0	117	0	56	0
ba5de5f7e265a9ac362fcb4be6faaa78	0	0	0	0	0	0	14	14	0	11	11	0	0	5	0	0	0	0	0	0	0	0	0	0	0	0	0	0	0	0	0	0	0	0	0	0	0
ba5eb5497223ea2cb8b35862bfc683e4	0	0	0	0	0	0	0	0	0	0	0	0	0	0	0	0	0	0	0	0	0	0	0	0	0	61	0	0	0	0	76	0	113	0	0	10	34
ba73b263e01ce3914d21c71d41a258d1	0	0	0	0	0	0	0	0	0	0	0	0	0	0	0	0	0	0	0	0	0	0	0	0	0	0	0	0	0	0	21	74	28	0	0	0	54
ba8134312142b1bff219be2fc5e4126c	0	0	0	0	0	0	0	0	0	0	0	0	0	0	0	0	0	0	0	0	0	0	22	79	34	74	0	0	21	0	16	0	16	7	0	70	62
bab16389a1dbf2a6629728c819e282d7	0	0	0	0	0	0	0	0	0	0	0	0	0	0	0	0	0	0	0	0	0	0	0	25	120	0	22	39	265	153	85	28	107	28	0	149	894
bab58d288ebe031a36044c71316eda42	0	0	0	0	0	0	0	0	0	0	0	0	0	0	0	0	0	0	0	0	0	0	71	0	0	0	13	0	0	0	0	0	0	0	0	0	0
bac802bfc97d74b7e42d862b22f3ba70	0	0	0	0	0	14	0	42	28	29	0	0	0	0	10	0	0	0	0	0	0	0	0	0	0	0	0	0	0	0	0	0	0	0	0	0	0
bac9d6b632ea9b969cf554b62b93d5a6	0	0	0	0	0	0	0	0	0	0	0	0	0	0	0	0	0	0	0	0	0	0	0	0	0	0	0	0	0	0	0	0	0	0	110	0	0
baef88cea9dcec033705e585cd2ccfe7	0	0	0	0	0	0	0	0	0	0	0	0	0	0	0	0	0	0	0	0	0	0	0	0	0	0	0	0	35	0	26	0	9	0	0	0	23
bb1000a527c6cac5d675078454fabe98	99	0	0	686	0	0	0	0	0	0	0	46	0	0	0	0	34	0	0	0	0	0	0	13	0	24	29	0	22	0	0	0	0	0	0	0	0
bb265be7b393b591f7edf3fe72ebc583	0	0	0	0	0	0	0	0	0	0	0	0	0	0	0	0	0	0	0	0	0	0	0	0	15	57	39	128	0	82	0	7	22	0	14	30	36
bb2aedbcdc81c966d99fda745ed52048	0	0	0	0	0	0	0	0	0	0	0	0	0	0	0	0	0	0	0	0	0	0	0	0	21	0	20	0	0	0	0	0	0	0	12	0	0
bb648dda1ca87df4658e1a84c7432466	20	13	0	134	0	0	0	0	0	0	0	154	0	0	0	0	0	0	0	62	18	0	0	0	0	0	0	0	0	0	0	0	0	0	0	0	0
bbebd4d13361d55c42ad0c2b3f8cb4f1	0	0	0	0	0	0	0	0	0	0	0	0	0	0	0	0	0	0	0	0	0	0	39	46	0	0	105	81	0	53	130	0	44	60	20	132	64
bbf2372b581d8df29636ca43ae94b5a9	0	0	0	0	0	0	0	0	0	0	0	0	0	0	0	0	0	0	0	0	0	0	0	0	0	0	0	0	0	0	13	0	18	0	0	0	23
bc0c39f813522dc8b61c92fce9d4ecd8	0	0	0	0	0	0	0	0	0	0	0	0	0	0	0	0	0	0	0	0	0	0	0	0	0	0	0	0	0	18	0	0	0	189	26	0	0
bc48a6a9c97c0f36df7d42bd8aad7af8	0	0	0	0	0	0	67	0	0	245	0	0	0	26	13	0	0	0	0	0	0	0	0	0	0	0	0	0	0	0	0	0	0	0	0	0	0
bc56e35de68ff4f6d8da109a19c071ed	0	0	0	0	0	8	0	0	39	41	15	0	0	0	27	0	0	0	0	0	0	0	0	0	0	0	0	0	0	0	0	0	0	0	0	0	0
bc5d53bec9a6e5323aa81cd45e49e93e	0	0	0	0	0	0	0	0	0	0	0	0	0	0	0	0	0	0	0	0	0	0	0	0	0	0	0	0	0	0	0	0	0	84	0	0	0
bc6c723d5cbd1d18ea6113133ceae463	0	0	0	0	0	0	0	0	0	0	0	0	0	0	0	0	0	0	0	0	0	0	0	6	147	0	0	0	26	0	14	73	45	33	0	0	137
bc8f8c56f9d6e72196da262fccfaeb5a	0	0	0	0	0	0	0	0	0	0	0	0	0	0	0	0	0	0	0	0	0	0	0	0	0	0	0	0	0	0	47	0	30	54	0	0	0
bcec5b0d69ce4c0ed696565745a18428	0	0	0	0	0	0	0	0	0	0	0	0	0	0	0	0	0	0	0	0	0	0	0	62	134	0	47	48	0	0	38	19	41	0	27	29	149
bcfea65a9e96c86570a35d9f7c193a35	0	0	0	0	0	0	0	0	0	0	0	0	0	0	0	0	0	0	0	0	0	0	0	0	0	0	0	0	0	33	35	0	0	0	0	0	5
bd127fc8bf01d58c77850e8ad828735e	0	0	0	0	0	0	0	0	0	0	0	0	0	0	0	0	0	0	0	0	0	0	34	0	0	0	0	0	0	55	0	0	15	0	0	116	84
bd140d4d7483007f6fe60e204ec1c122	0	0	0	0	0	0	0	0	0	0	0	0	0	0	0	0	0	0	0	0	0	0	0	0	0	0	41	0	0	0	115	28	0	0	74	31	0
bd1a419dc6633c7064d0a10a1031c8a1	0	0	0	0	0	0	0	0	0	0	0	0	0	0	0	0	0	0	0	0	0	0	0	12	0	0	0	0	0	36	28	0	0	0	0	10	0
bd3849e09faaf422d8a890ff35404e22	0	0	0	0	0	0	0	0	0	0	0	0	0	0	0	0	0	0	0	0	0	0	0	10	37	23	47	481	16	24	0	134	0	0	0	56	0
bd696453436de2650fbbec11bd8cc5ff	0	0	0	0	0	0	11	17	100	14	44	0	24	0	49	0	0	0	0	0	0	0	0	0	0	0	0	0	0	0	0	0	0	0	0	0	0
bd75a30b8993bcd0b233d4797cdec4ff	0	0	0	0	0	0	0	0	0	0	0	0	0	0	0	0	0	0	0	0	0	0	0	0	0	0	0	0	0	0	52	0	0	0	0	0	0
bd857e86c2be0097338306fd20cb2965	0	0	0	0	0	0	0	0	76	0	15	0	11	28	57	63	0	0	0	0	0	0	28	38	0	0	268	0	0	33	35	5	35	217	44	34	54
bd9838ad2d2fcac8f061cce6666ef43a	0	0	0	23	0	0	0	0	0	0	0	4	0	0	0	0	28	0	0	0	12	0	0	0	0	0	0	0	0	0	0	0	0	0	0	0	0
bdc3d8883d621d3d44135e1095f931ec	0	0	0	0	0	0	0	0	0	0	0	0	0	0	0	0	0	0	0	0	0	0	0	0	0	26	0	0	0	0	0	14	79	0	17	64	139
bde1b2abf692b1c47927e15a53e08a67	0	0	0	0	0	0	0	0	0	0	0	0	0	0	0	0	0	0	0	0	0	0	0	0	0	0	14	44	0	0	0	0	0	34	0	0	0
be0b056b3759cade75ac0dc71b6427d4	0	0	0	0	0	0	0	0	0	0	0	0	0	0	0	0	0	0	0	0	0	0	0	0	0	0	0	9	0	0	18	35	8	0	67	13	16
be24ad6a5912a1f36d8f23936cff2818	0	0	0	0	0	0	0	0	0	0	0	0	0	0	0	0	0	0	0	0	0	0	0	73	74	0	88	61	126	42	85	91	164	510	90	0	97
be8f3913b922f05318663081b5fc9e88	0	0	0	0	0	0	0	0	0	0	0	0	0	0	0	0	0	0	0	0	0	0	0	0	31	0	0	0	0	0	0	0	0	0	0	0	139
be94d2058e6d6d2023aa1559bcdcd85b	0	0	0	0	0	0	0	0	0	0	0	0	0	0	0	0	0	0	0	0	0	0	0	0	0	0	0	10	0	0	11	53	78	0	66	0	16
beaf1e5e391a65287b5883de1f3c3cbc	0	0	0	0	0	0	0	0	0	0	0	0	0	0	0	0	0	0	0	0	0	0	0	305	0	78	0	0	0	0	0	0	0	0	0	0	0
beb5144ffba777edc05895dee52162eb	0	0	0	0	0	0	0	0	0	0	0	0	0	0	0	0	0	0	0	0	0	0	0	0	0	0	0	0	0	7	33	26	21	0	1	0	15
bee7b9cdbc988679bf786a16d78a067b	0	0	0	0	0	0	0	0	0	0	0	0	0	0	0	0	0	0	0	0	0	0	0	0	0	0	0	0	0	0	142	70	228	0	0	8	21
bef27ddff3d91d44c03c7c0516ea5bb8	0	0	0	0	0	16	0	0	42	0	0	0	2	0	8	0	0	0	0	0	0	0	0	0	0	0	0	0	0	0	0	0	0	0	0	0	0
bef7fa07d1ecbf6408336b5ce2b4ed5c	0	0	0	0	0	0	0	0	0	0	0	0	0	0	0	0	0	0	0	0	0	0	0	0	214	0	275	38	0	0	649	13	0	61	0	0	205
befe2a0a6900053f910d37340e71273a	0	0	0	0	0	0	0	0	0	0	0	0	0	0	0	0	0	0	0	0	0	0	0	0	0	0	10	19	11	10	4	0	0	49	0	11	8
bf021fc2a247cddc2d1e6dae842515c4	0	0	409	0	0	0	0	0	0	0	0	544	0	0	0	0	65	72	0	0	0	67	0	0	0	0	0	0	0	0	0	0	0	0	0	0	0
bf5a3e9174a8dc87aa5cf78735b73aff	0	0	0	0	0	0	0	0	0	0	0	0	0	0	0	0	0	0	0	0	0	0	0	0	21	22	0	0	0	0	0	0	0	16	0	0	12
bf5b8e70cd15ee1b212487f23f5ddaec	0	0	0	0	0	0	0	0	0	0	0	0	0	0	0	0	0	0	0	0	0	0	0	0	0	0	0	0	0	0	0	0	0	233	0	0	0
bf85a24413a014978105e386e5e6985c	0	7	0	0	0	48	12	95	222	0	45	0	24	0	0	0	0	0	0	0	0	0	0	0	0	0	0	0	0	0	0	0	0	0	0	0	0
bf9b492724aa6416d2d1cad05fe41e8d	0	0	0	0	0	25	0	0	98	0	54	0	31	0	71	0	0	0	0	0	0	0	0	0	0	0	0	0	0	0	0	0	0	0	0	0	0
bffe1793c7c0ac53d1f37a57a4dd4cd3	0	0	0	0	0	0	0	0	0	0	0	0	0	0	0	0	0	0	0	0	0	0	0	0	0	70	10	0	0	0	0	0	108	0	0	16	0
c018d2927822f9eca8840768d6dca863	0	0	0	0	0	0	0	0	0	0	0	0	0	0	0	0	0	0	0	0	0	0	0	0	0	0	0	0	0	0	71	0	0	0	0	4	0
c01acf2cec3da65478c0725b7f9ed6c0	0	0	0	0	0	0	0	0	0	0	0	0	0	0	0	0	0	0	0	0	0	0	0	0	0	0	0	0	0	0	0	0	0	0	0	0	89
c062e6c026d9db2948692984560f6098	0	0	0	0	0	0	0	0	0	0	0	0	0	0	0	0	0	0	0	0	0	0	0	0	0	0	0	0	0	0	66	0	0	0	0	0	0
c06394d05d51bd05a37fa936ed981edd	0	0	0	0	0	0	0	0	0	0	0	0	0	0	0	0	0	0	0	0	0	0	0	20	0	0	0	0	0	0	0	0	0	216	0	0	0
c082e6329d883cf80001ebd0b6aeaaa2	0	0	0	0	0	0	0	0	0	0	0	0	0	0	0	0	0	0	0	0	0	0	0	0	0	0	0	0	17	0	0	0	77	0	51	0	0
c0918fea42b7c777a1524f2c476ffaa5	0	0	0	0	0	0	0	0	0	0	0	0	0	0	0	0	0	0	0	0	0	0	0	264	352	0	0	0	0	0	60	0	0	0	0	0	0
c0b7d9fe44516ff6afeb8d1cb67982c1	0	0	0	0	0	0	0	0	0	0	0	0	0	0	0	0	0	0	0	0	0	0	0	32	0	15	0	0	8	0	0	0	17	0	0	0	36
c109fd51a3844b64737ed61fa8ab7447	0	0	0	0	0	0	63	37	133	88	0	0	0	0	0	0	0	0	0	0	0	0	0	0	0	0	0	0	0	0	0	0	0	0	0	0	0
c10d5779fb78454ebfd67e73cb43c955	0	0	0	0	0	0	0	0	0	0	0	0	0	0	0	0	0	0	0	0	0	0	0	310	22	31	0	0	0	0	0	0	25	53	0	0	13
c122a5ee2b7bcbead1b8da95f94a115f	0	0	0	0	0	0	0	0	0	0	0	0	0	0	0	0	0	0	0	0	0	0	0	0	0	73	0	0	125	0	0	97	64	59	45	0	214
c15873cc7675699deb03b85715266751	0	0	0	0	0	0	0	0	0	0	0	0	0	0	0	0	0	0	0	0	0	0	0	0	175	0	0	0	0	0	0	0	0	0	0	0	0
c1943827e62bf91833c3ac7cdbc567e3	0	0	0	0	0	0	0	0	0	0	0	0	0	0	0	0	0	0	0	0	0	0	0	0	0	0	0	0	0	0	22	22	0	0	0	16	0
c1ab489295741876331eeb23898ec143	0	0	0	0	0	0	0	0	0	0	0	0	0	0	0	0	0	0	0	0	0	0	0	0	0	0	0	0	0	0	125	26	32	0	14	0	379
c1c61823ec807381df0ed1a90623d1fd	0	0	0	0	32	226	5	8	403	209	0	0	4	22	141	0	0	0	10	0	0	0	3	46	7	0	0	0	30	10	55	0	13	0	10	4	38
c1cf94c311b5c0fd8fe3c33c815ae959	0	0	0	0	0	0	0	0	0	0	0	0	0	0	0	0	0	0	0	0	0	0	0	0	10	0	30	0	0	0	21	23	0	0	22	14	36
c1e80daad55e6e772c37e435542f16de	0	0	0	0	0	0	0	0	0	0	0	0	0	0	0	0	0	0	0	0	0	0	0	0	0	0	0	0	0	42	402	11	110	14	29	123	177
c20b951636239c86e986bf71f6da9379	42	0	0	0	0	0	0	0	0	0	0	0	0	0	0	0	50	0	73	0	25	0	0	0	0	0	0	0	0	0	0	0	0	0	0	0	0
c21e2eea27483e6c45a88ab5c1636cd8	0	0	0	0	0	69	40	237	0	0	20	0	0	0	0	0	0	0	0	0	0	0	0	0	0	0	0	0	0	0	0	0	0	0	0	0	0
c27c89a2ed1f83f09dd618e17f93f401	0	0	0	0	0	0	0	0	0	0	0	0	0	0	0	0	0	0	0	0	0	0	0	0	0	0	16	41	0	0	18	0	59	0	39	0	31
c28f1ede270a5e576d1c07a5ad3183a9	0	0	0	0	0	0	0	0	0	0	0	0	0	0	0	0	0	0	0	0	0	0	0	0	0	0	0	0	0	0	0	71	0	0	0	0	0
c29b8e3ccd7bec9318e86e58f9848891	0	0	0	0	0	0	0	0	0	0	0	0	0	0	0	0	0	0	0	0	0	0	0	11	1	8	0	4	0	0	3	0	0	0	0	18	11
c2b720ba1a708ba1cfabc6b4b47db7a1	0	0	0	0	0	0	0	0	0	0	0	0	0	0	0	0	0	0	0	0	0	0	0	0	0	0	19	0	0	0	444	275	166	40	41	207	29
c3092c1c6a001290a773cf0a332e3e72	0	0	0	0	0	0	0	0	0	0	0	0	0	0	0	0	0	0	0	0	0	0	0	0	42	0	0	14	0	0	0	0	0	0	0	0	0
c30a7a91433af22630f350097daa919f	0	0	0	0	0	0	0	0	0	0	0	0	0	0	0	0	0	0	0	0	0	0	0	0	0	0	12	13	0	0	0	0	0	114	0	14	0
c30ebca9f3fa57c0a801b2ae733ad52a	0	0	0	0	0	0	0	0	0	0	0	0	0	0	0	0	0	0	0	0	0	0	0	21	17	53	0	0	109	0	0	0	0	0	0	0	70
c31496eecf86aaa29c2d1ac298a2456c	0	0	0	0	0	0	0	0	0	0	0	0	0	0	0	0	0	0	0	0	0	0	0	0	22	44	0	6	0	0	24	0	7	6	0	0	66
c317260e8c77c15f0eeec6864ac6d8ed	0	0	0	0	0	0	0	0	0	0	0	0	0	0	0	0	0	0	0	0	0	0	0	0	0	0	0	0	0	0	0	0	0	30	8	0	21
c31c91badd45b223bd4e7eecb69e8815	0	0	0	0	0	0	0	0	0	0	0	0	0	0	0	0	0	0	0	0	0	0	0	0	0	0	0	0	23	0	47	35	0	0	34	0	0
c36474228197ae5afed0ee1ad65a1c4b	0	0	0	0	0	0	0	0	0	0	0	0	0	0	0	0	0	0	0	0	0	0	0	585	0	53	129	0	0	0	0	55	0	0	0	118	0
c3891954051f5986cafa7f577ee18df0	0	0	0	0	0	0	0	0	0	0	0	0	0	0	0	0	0	0	0	0	0	0	0	0	0	0	0	0	0	50	0	0	46	0	22	0	0
c39319cc018972913bd7fa82d4a8b8e1	0	0	0	0	0	0	0	0	0	0	0	0	0	0	0	0	0	0	0	0	0	0	0	0	0	0	0	0	0	0	0	0	0	74	0	0	16
c3e1f9b916de30054dc4d214c77218d9	0	0	0	0	0	0	0	0	0	0	0	0	0	0	0	0	0	0	0	0	0	0	13	0	60	0	0	27	0	0	0	0	0	0	0	0	0
c447b59f2d4850bdfd34905a273ab337	0	0	0	0	0	0	0	0	0	0	0	0	0	0	0	0	0	0	0	0	0	0	0	0	0	0	13	0	4	17	68	0	0	0	0	0	0
c45145775a2c3e01c55ed87f8c2889f9	0	0	0	0	0	13	12	39	14	67	56	0	8	84	15	0	0	0	0	0	0	0	0	0	0	0	0	0	0	0	0	0	0	0	0	0	0
c453463b14aa21500856e57821336db7	0	0	0	0	0	0	0	0	0	0	0	0	0	0	0	0	0	0	0	0	0	0	0	0	0	0	0	0	0	0	0	0	39	0	14	0	0
c453c42d5e62b2671e73cfba58e10e00	0	0	0	0	0	0	0	0	0	0	0	0	0	0	0	0	0	0	0	0	0	0	0	44	0	0	0	0	0	0	0	0	0	0	0	0	29
c4621059382b1a56b9be654ff45a7f2c	0	0	0	0	0	0	0	0	0	0	0	0	0	0	0	0	0	0	0	0	0	0	0	0	0	8	0	0	18	0	0	33	0	0	0	18	40
c4729aa7da4aae25754f9ab94ec69013	0	0	0	0	0	0	0	0	0	0	0	0	0	0	0	0	0	0	0	0	0	0	0	0	0	15	0	0	36	0	0	0	0	0	0	0	9
c473e04d789adfb524d008c03bfd91a3	0	0	0	0	0	0	0	0	0	0	0	0	0	0	0	0	0	0	0	0	0	0	0	148	0	0	0	0	0	0	0	0	83	0	0	0	66
c48bffd2d52e7006909eed67d46e28f6	0	0	0	0	0	0	0	0	0	0	0	0	0	0	0	0	0	0	0	0	0	0	0	0	0	0	0	14	0	0	32	12	0	0	43	0	14
c4d86b7ed6c51ac1059d9cc2f4920f21	0	0	0	0	0	0	0	0	0	0	0	0	0	0	0	0	0	0	0	0	0	0	0	0	26	21	29	19	22	26	0	0	0	34	0	21	0
c5051b18db1abf700a0e12ba029c4405	0	0	0	0	0	0	0	0	0	0	0	0	0	0	0	0	0	0	0	0	0	0	0	0	0	0	0	0	0	0	44	0	149	0	0	0	60
c519761b07a33405b9ef5fe93dfd8769	0	0	0	0	0	0	0	0	0	0	0	0	0	0	0	0	0	0	0	0	0	0	31	0	165	46	23	0	0	85	0	0	0	0	0	0	60
c545cff12baf308b8d3063722ad01809	0	0	0	0	0	0	0	0	0	0	0	0	0	0	0	0	0	0	0	0	0	0	0	0	0	0	0	0	0	0	0	35	0	0	39	0	31
c554af1a4f00d86631bb745eaadc599f	0	0	0	0	0	0	0	0	0	7	10	0	24	0	9	0	0	0	0	0	0	0	0	0	0	0	0	0	0	0	0	0	0	0	0	0	0
c5a6c28259e3e44459f7dfb71b4990d7	0	0	0	0	0	0	0	0	0	0	0	0	0	0	0	0	0	0	0	0	0	0	0	0	0	0	0	0	0	0	0	0	0	905	0	0	0
c5af992a6a5084a1771de87d8bf4df65	0	0	0	0	0	0	0	0	0	0	0	0	0	0	0	0	0	0	0	0	0	0	0	0	0	0	0	0	0	0	65	42	27	5	28	68	33
c61b378ee34c2b33c4cb16514716950a	0	0	0	0	0	0	0	0	0	0	0	0	0	0	0	0	0	0	0	0	0	0	0	0	112	0	0	0	0	0	0	0	0	0	0	0	0
c61ee6e5952eb1250f2418fd1adbcc80	0	0	0	0	36	0	0	62	50	0	0	0	0	0	0	0	0	85	0	0	0	0	0	18	0	0	37	0	0	0	0	0	0	75	0	0	24
c6212078526e4299251bf4e253944ed4	0	0	0	0	0	0	0	0	0	0	0	0	0	0	0	0	0	0	0	0	0	0	0	0	0	0	0	0	0	0	212	5	16	0	0	9	10
c643bbf574cb995e7230e32839ff7120	0	0	0	0	0	0	0	0	0	0	0	0	0	0	0	0	0	0	0	0	0	0	0	0	0	27	0	0	0	0	0	0	0	0	0	61	127
c673071abe69faf09df7cd7ed9c24f48	0	0	0	0	0	0	0	0	0	0	0	0	0	0	0	0	0	0	0	0	0	0	0	0	0	0	0	0	0	37	1	0	0	548	0	0	2
c6781222a5a958c93c91d4991337e2ac	0	0	0	0	0	0	0	0	0	0	0	0	0	0	0	0	0	0	0	0	0	0	0	0	0	0	0	0	26	0	0	0	0	0	0	0	0
c6b154c7277d21ed39ad6248445d959c	0	0	0	0	0	0	0	0	0	0	0	0	0	0	0	0	0	0	0	0	0	0	0	0	0	0	0	0	0	0	0	0	0	0	0	0	62
c6dd653e0bc4b71e662e60967d7d2f13	0	0	0	0	0	13	0	26	0	0	0	0	28	0	18	0	0	0	0	0	0	0	0	49	0	0	0	0	0	0	0	0	0	0	0	0	44
c704750eac372903065e7e295cda9364	0	0	0	0	0	0	0	0	0	0	0	0	0	0	0	0	0	0	0	0	0	0	0	0	340	63	0	0	19	0	112	324	0	0	56	520	198
c730a015446909d798e5f86ec7887e34	0	0	0	0	0	0	4	9	6	2	0	0	0	5	0	0	0	0	0	0	0	0	0	0	0	0	0	0	0	0	0	0	0	0	0	0	0
c7332ebe8e7cc0ab56edbb3577b00c5c	0	0	0	0	0	0	0	0	0	0	0	0	0	0	0	0	0	0	0	0	0	0	0	64	43	70	9	0	0	17	40	21	24	14	18	26	99
c74cac508f879de1de15dca975174447	0	0	0	0	0	0	0	0	0	0	0	0	0	0	0	0	0	0	0	0	0	0	414	296	0	1376	281	234	0	131	54	19	8	127	13	45	151
c75e4dd6ae4ef026eeb5384a5be195f5	0	0	0	0	0	0	0	0	0	0	0	0	0	0	0	0	0	0	0	0	0	0	0	0	0	0	0	0	0	0	54	0	0	0	0	0	0
c77d27a169650e3850c2ed13217e6496	0	0	0	0	0	0	0	0	0	0	0	0	0	0	0	0	0	0	0	0	0	0	0	0	0	0	0	0	0	0	74	0	459	0	0	0	0
c791f9cbb1c2cb68664b51223a1530df	0	0	0	0	0	0	0	0	0	0	0	0	0	0	0	0	0	0	0	0	0	0	28	0	0	0	0	0	0	0	0	0	0	22	0	0	0
c796ce54f9eab54a2ea9222363fa5e02	0	0	0	0	0	0	0	0	19	18	26	0	0	28	0	0	0	0	0	0	0	0	0	0	0	0	0	0	0	0	0	0	0	0	0	0	0
c7d38e3712da0cd7219e48b97747c373	0	0	0	0	0	0	0	0	0	0	0	0	0	0	0	0	0	0	0	0	0	0	0	0	13	0	0	0	0	0	0	0	0	26	15	0	0
c802655399407c2439b3f32be2d0bf40	0	0	0	0	0	0	0	0	0	0	0	0	0	0	0	0	0	0	0	0	0	0	0	0	0	0	0	0	78	0	0	0	0	0	0	9	0
c80304cef7030f1c9e82bd70a7e1a4eb	0	0	0	0	0	0	0	0	0	0	0	0	0	0	0	0	0	0	0	0	0	0	0	0	78	0	54	45	0	0	0	0	38	60	31	0	22
c82257ee8351be3bc2d4fdf0930ccc72	0	0	0	0	0	0	0	0	0	0	0	0	0	0	0	0	0	0	0	0	0	0	93	24	0	44	12	122	0	47	0	0	28	171	0	45	57
c87565342fe1ec936ab7430832ec0586	0	0	0	0	42	189	404	171	24	22	53	0	152	9	0	0	0	0	0	0	0	0	0	147	86	128	85	63	81	0	259	218	38	124	38	100	260
c88a64bd803d0b79f90f2d6640f06112	0	0	0	0	0	0	0	0	0	0	0	0	0	0	0	0	0	0	0	0	0	0	0	0	0	0	22	0	34	0	0	0	0	0	0	0	0
c88e206f015af21a887b08f377c37e73	0	0	0	0	0	0	0	0	0	0	0	0	0	0	0	0	0	0	0	0	0	0	0	12	64	40	0	0	0	0	0	0	0	8	0	12	197
c8a01a4324ec3151d99dd9ea05ea9e64	0	0	0	0	0	0	0	0	0	0	0	0	0	0	0	0	0	0	0	0	0	0	0	21	18	0	0	0	0	0	25	0	0	0	0	0	41
c8b99f0c4745991932c3884b8cb0a179	0	0	0	0	0	0	0	0	0	0	0	0	0	0	0	0	0	0	0	0	0	0	97	8	0	0	0	13	0	0	16	0	15	0	0	13	0
c8f5b229b071a463999844bc77e8207f	0	0	0	0	0	0	0	0	0	0	0	0	0	0	0	0	0	0	0	0	0	0	61	103	35	11	45	0	0	9	11	0	44	26	0	0	67
c9014efc9be3e660241063eddfeb5946	0	0	0	0	0	0	0	0	0	0	0	0	0	0	0	0	0	0	0	0	0	0	0	0	0	0	0	0	0	0	0	0	50	0	0	0	0
c90215be4a4b2cc6d245d19f86e66e84	0	0	0	0	0	0	0	0	0	0	0	0	0	0	0	0	0	0	0	0	0	0	0	149	17	10	0	0	0	0	65	26	21	0	0	35	90
c95c9a07886264a369e086f95806bd04	0	0	0	0	0	0	0	0	0	0	0	0	0	0	0	0	0	0	0	0	0	0	0	0	0	0	0	0	0	140	0	0	0	0	0	0	0
c98024ae8b9db8fdfa63322133e82726	0	0	0	0	0	37	0	0	0	0	31	0	82	0	73	0	0	0	0	0	0	0	0	42	31	131	0	0	0	0	0	0	0	0	46	0	144
c9f3889bcd6f10ef1f1bcc7e615ce9b7	0	0	0	0	0	0	0	0	0	0	0	0	0	0	0	0	0	0	0	0	0	0	142	0	0	0	0	0	0	0	0	0	0	0	0	0	0
c9f81a2020bd648a8123d0f0475d585d	0	11	11	0	82	0	18	0	182	57	0	50	0	0	22	0	96	0	9372	1521	240	21	52	0	0	0	18	0	14	29	0	0	54	15	14	0	52
ca140cae08e40b0172700e0bf4b5abc6	0	0	0	0	0	0	0	0	0	0	0	0	0	0	0	0	0	0	0	0	0	0	0	0	49	0	32	0	0	0	0	0	0	26	0	0	0
ca3f119d7133ac7ccc259d618826afea	0	0	0	0	0	0	0	0	0	0	0	0	0	0	0	0	0	0	0	0	0	0	0	0	34	0	0	0	21	0	0	0	0	0	0	0	0
ca5f4073589891a45ae76592960409d8	0	0	0	0	0	0	0	0	0	0	0	0	0	0	0	0	0	0	0	0	0	0	0	0	0	0	0	0	0	0	19	0	0	0	41	0	0
ca6d926ef47ab187817f02d7c9127b97	0	0	0	0	0	0	0	0	0	0	0	0	0	0	0	0	0	0	0	0	0	0	0	39	0	30	43	48	17	0	15	0	0	51	0	0	0
ca82e3c4815af3e3b11199b0f04f90b5	0	0	0	0	0	0	0	0	0	0	0	0	0	0	0	0	0	0	0	0	0	0	0	0	0	0	31	59	0	0	0	0	0	114	0	72	65
cae9bb4a25c691d554bddc79cc47019d	234	0	400	40	31	40	31	64	215	66	716	221	938	24	409	790	315	0	5	123	161	131	0	0	0	0	15	0	0	0	13	0	121	31	0	0	19
cb233c8233a873dbf050b28ffa2c7404	0	0	0	0	0	0	0	0	0	0	0	0	0	0	0	0	0	0	0	0	0	0	0	19	0	0	0	0	10	0	0	0	0	0	0	0	47
cb8bb398de21e662221daf71b2384504	0	0	0	0	0	0	0	0	0	0	0	0	0	0	0	0	0	0	0	0	0	0	0	0	83	0	0	20	0	0	0	0	0	135	0	0	0
cb92fe500cf205b601ca65f1a7d17de7	0	0	0	0	0	0	0	0	0	0	0	0	0	0	0	0	0	0	0	0	0	0	0	7	0	0	0	0	0	0	25	0	0	0	0	0	23
cbba3a04b45ff16fd2a1629b90106d45	0	0	0	0	0	0	0	0	0	0	0	0	0	0	0	0	0	0	0	0	0	0	0	0	0	0	0	0	0	0	0	0	0	0	0	0	204
cbd591f388808a5611bc0419388745f5	0	0	0	0	0	0	0	0	0	0	0	0	0	0	0	0	0	0	0	0	0	0	0	0	0	0	0	0	0	0	6	9	16	0	20	0	0
cbdbf83f4b5f3a154c455be629022b91	0	0	0	0	0	0	0	0	0	0	0	0	0	0	0	0	0	0	0	0	0	0	0	0	0	0	0	0	0	0	50	8	136	0	0	28	0
cc1994b36d5462b99c9ebbf42055214d	0	0	0	0	0	0	0	0	0	0	0	0	0	0	0	0	0	0	0	0	0	0	0	180	30	43	0	0	0	0	252	45	0	0	0	0	147
cc4268745ac8716020613a8b6e8640fe	0	0	0	0	0	0	0	0	0	0	0	0	0	0	0	0	0	0	0	0	0	0	0	0	0	0	0	0	0	141	109	70	38	22	0	17	174
cc5ee6fb66547184f3358ed4a06db331	0	0	0	0	0	0	0	0	0	0	0	0	0	0	0	0	0	0	0	0	0	0	0	57	55	12	6	0	0	0	38	0	18	0	25	0	196
cc7cbb081d891997e4839abdb3b7e81c	0	0	0	0	0	0	0	0	0	0	0	0	0	0	0	0	0	0	0	0	0	0	0	0	0	0	0	0	0	0	27	0	75	0	0	0	0
cc8f3fdb43c9f94778b2a90b3c78b953	0	0	0	0	0	0	0	0	0	0	0	0	0	0	0	0	0	0	0	0	0	0	0	35	102	34	0	46	27	71	1	2	9	391	39	0	11
ccae484b523b6d0738d2ac9145126ef4	0	0	0	0	0	0	0	0	0	0	0	0	0	0	0	0	0	0	0	0	0	0	0	1	12	0	77	0	0	211	0	0	46	216	0	0	0
ccbd27ba08797abb371bc0abdba5ecb9	0	0	0	0	0	0	0	0	0	0	0	0	0	0	0	0	0	0	0	0	0	0	0	0	0	0	0	0	0	0	22	0	41	0	0	0	0
ccf2a67260a81bc1b92e4e962e22df3f	0	0	0	0	0	0	0	0	0	0	0	0	0	0	0	0	0	0	0	0	0	0	0	0	0	0	0	0	0	60	0	51	0	161	0	80	205
ccfffc072d7ba75b6e9e32d5eabc1c58	0	0	0	0	0	0	0	0	0	0	0	0	0	0	0	0	0	0	0	0	0	0	52	0	0	0	82	0	0	0	0	0	32	261	34	0	0
cd0a68bf90095733e2e4444a64514bf2	0	0	0	0	0	0	0	0	0	0	0	0	0	0	0	0	0	0	0	0	0	0	0	40	0	0	0	0	0	0	0	4	0	0	0	16	0
cd15cf3b9d6de1c1ed648fbb72a86fae	0	0	0	0	0	0	0	0	0	0	0	0	0	0	0	0	0	0	0	0	0	0	0	84	31	0	0	53	0	0	27	12	19	9	0	71	253
cd1dfea482f9138cf39ed364db19ffb0	0	0	0	0	0	0	0	0	0	0	0	0	0	0	0	0	0	0	0	0	0	0	0	0	22	0	0	0	0	0	128	0	50	32	0	0	121
cd32bbc2bd41f7af80c50fe256942e71	0	0	0	0	0	0	0	0	0	0	0	0	0	0	0	0	0	0	0	0	0	0	149	0	0	0	72	67	0	0	0	0	0	0	0	12	0
cd43f2b210c18996b5453c2c053bd1b1	0	0	0	0	0	81	0	3	161	40	23	0	27	0	54	0	0	12	0	0	0	0	0	20	37	0	0	0	0	0	67	56	92	0	56	0	38
cd64e137e104e55d92ddfd730c23346f	0	0	0	0	0	0	0	0	0	0	0	0	0	0	0	0	0	0	0	0	0	0	0	5	0	8	0	0	0	0	87	63	67	0	10	0	91
cd6c113bb6d28399996ab90c7a201e7c	0	0	0	0	0	0	0	0	0	0	0	0	0	0	0	0	0	0	0	0	0	0	0	0	0	0	0	0	0	0	0	0	46	0	23	0	0
cd72bbd88378d840f0bcba4ff9a894bb	374	0	0	256	0	0	57	29	67	26	51	111	0	0	33	0	7	28	368	8	12	0	0	0	0	0	0	0	0	0	0	0	0	0	0	0	0
cdac8c933ee5f6bfe9812d75350013d4	0	0	0	0	0	68	30	20	6	0	66	0	74	0	79	0	0	0	0	0	0	0	0	0	0	0	0	0	0	0	49	62	38	0	0	0	39
cdbb3779bc5473e339d14dc23fc6b0be	17	0	0	11	0	21	0	38	0	0	0	0	0	0	0	0	16	266	0	0	0	329	0	204	0	0	0	0	0	0	0	0	0	0	0	0	0
cdc3de0b3d4b079096cca5221da7281c	0	0	0	0	0	0	0	0	0	0	0	0	0	0	0	0	0	0	0	0	0	0	0	0	152	0	0	0	0	0	0	0	106	0	52	0	62
cde372622b157056baaee80b142f957d	0	0	0	0	0	0	0	0	0	0	0	0	0	0	0	0	0	0	0	0	0	0	0	46	0	0	0	15	25	0	0	0	0	0	0	0	0
cdf4597ef229e7cdfec9f9c0a81d6e92	0	0	0	0	0	0	0	0	0	0	0	0	0	0	0	0	0	0	0	0	0	0	0	74	0	0	0	0	0	0	0	0	0	0	0	0	0
cdfe2984c7559ee6c1241f74b901c6ad	0	0	0	0	0	0	0	0	0	0	0	0	0	0	0	0	0	0	0	0	0	0	0	61	0	0	0	0	0	0	0	0	0	0	0	0	0
ce17064ea61e640f065bfca3120b8e6b	0	0	0	0	0	0	0	0	0	0	0	0	0	0	0	0	0	0	0	0	0	0	39	0	0	0	0	3	0	0	0	0	0	0	19	0	23
ce17360751120ed0511e86ecc3bdc085	0	0	0	0	0	0	0	0	0	0	0	0	0	0	0	0	0	0	0	0	0	0	0	0	81	0	0	0	0	48	0	0	0	0	0	0	0
ce4bfc4a3dca390697d404553f8ff5ba	0	0	0	0	0	0	0	0	0	0	0	0	0	0	0	0	0	0	0	0	0	0	0	0	0	0	55	122	0	0	10	0	0	33	9	0	6
ce59672f15de7af884082bd063d00e2c	0	0	0	0	0	0	0	0	0	0	0	0	0	0	0	0	0	0	0	0	0	0	0	0	0	0	0	0	0	0	0	0	0	0	0	0	116
cea5cea09cde8c0e39f13cb49928ca5a	0	0	0	0	0	0	0	0	0	0	0	0	0	0	0	0	0	0	0	0	0	0	0	0	291	0	0	0	0	0	0	0	0	0	0	0	0
cebc7905626899c2a471d9197e53a4a0	0	0	0	0	0	0	0	0	0	0	0	0	0	0	0	0	0	0	0	0	0	0	30	0	0	27	0	0	51	0	0	0	0	235	0	27	35
cf14d2ea361d3c48db85aba61c45d391	0	0	0	0	0	0	0	0	0	0	0	0	0	0	0	0	0	0	0	0	0	0	0	0	0	0	19	11	0	0	0	0	0	0	39	0	0
cf1b949ec979a704b687e1e0b9aa5b66	0	0	0	0	0	0	0	0	0	0	0	0	0	0	0	0	0	0	0	0	0	0	0	0	0	0	29	0	0	0	0	0	0	28	0	0	0
cf31a81a11946fd3a602096603e0ae2c	0	0	0	0	0	0	0	0	0	0	0	0	0	0	0	0	0	0	0	0	0	0	0	438	0	0	0	0	0	0	0	0	0	0	0	0	0
cf51adea11cdac303fce0f37542b80a9	0	0	0	0	0	0	0	0	0	0	0	0	0	0	0	0	0	0	0	0	0	0	0	0	0	18	18	22	33	36	0	0	0	166	11	29	0
cf71ed0c6561b708a12eaf650313d4c0	21	0	0	89	0	0	0	0	0	0	0	0	0	0	0	0	0	0	135	0	16	0	0	0	0	0	0	0	0	0	0	0	0	0	0	0	0
cf7313980f59cd62917cd90e58254a3a	0	0	0	0	0	0	0	0	0	0	0	0	0	0	0	0	0	0	0	0	0	0	0	0	0	0	0	0	0	0	0	0	0	50	0	0	0
cf9370ce08692208f4da34dc13c2cd79	0	0	0	0	0	7	5	9	0	20	22	0	0	0	9	0	0	0	0	0	0	0	0	0	0	0	0	0	0	0	0	0	0	0	0	0	0
cf9c330f0dc1ed2fdbb3c0e3b208e27b	0	0	0	0	0	0	0	0	0	0	0	0	0	0	0	0	0	0	0	0	0	0	0	51	0	0	0	0	0	0	0	30	0	0	0	0	44
cfb10eb656d670af77aa0a37f35c4fc9	0	0	0	0	0	0	0	0	0	0	0	0	0	0	0	0	0	0	0	0	0	0	0	0	8	0	0	0	0	0	0	0	42	0	0	0	0
cfc4f5b8af6d24b6015ac2cf034d4f4a	0	0	0	0	0	0	0	0	0	0	0	0	0	0	0	0	0	0	0	0	0	0	0	47	52	86	59	37	63	45	16	15	23	75	54	28	288
cfde28d69b5d7ea3fc06c7f8f1ca2a73	0	0	0	0	0	0	0	0	0	0	0	0	0	0	0	0	0	0	0	0	0	0	0	0	0	0	0	0	0	227	927	0	0	0	115	41	87
cfe21205829f9f282ed6c467706cc958	0	0	0	0	0	0	0	0	0	0	0	0	0	0	0	0	0	0	0	0	0	0	0	0	0	0	0	0	0	0	56	0	0	0	0	0	10
cff73f8790812f2907de7e264f87b933	0	0	0	0	0	0	0	0	0	0	0	0	0	0	0	0	0	0	0	0	0	0	0	0	127	0	0	0	0	0	0	0	0	22	0	0	0
cffc637eaff118751c6409f3b57134ce	0	0	0	0	0	0	0	0	0	0	0	0	0	0	0	0	0	0	0	0	0	0	0	0	0	0	0	0	0	0	0	0	0	104	0	0	0
d0256f50a1c61a229593877d6b38a0d7	0	0	0	0	0	0	0	0	0	0	0	0	0	0	0	0	0	0	0	0	0	0	0	21	136	19	0	41	18	0	0	0	0	69	0	0	0
d034b24f84a8d9e6e53f3bdf53a403ea	0	0	0	0	0	0	0	0	0	0	0	0	0	0	0	0	0	0	0	0	0	0	5	0	8	14	12	15	4	0	0	5	0	22	0	0	0
d04688b5d5a3b497651bf72a6e854a33	0	0	0	0	0	0	0	0	48	0	0	0	17	0	35	20	0	0	0	0	0	0	40	0	0	0	36	24	0	38	37	0	30	38	25	0	167
d0474c73c3de8c7ccf52d70a70bf4739	0	0	0	0	0	0	0	0	0	0	0	0	0	0	0	0	0	0	0	0	0	0	0	0	0	0	0	0	0	0	0	28	0	0	0	0	37
d07e229f4943e5561077f190d56202e7	0	0	0	0	0	0	0	0	0	0	0	0	0	0	0	0	0	0	0	0	0	0	19	0	0	0	25	0	14	25	0	0	0	170	0	0	0
d09882b46dcd334d9abc276e2f7a8516	0	0	0	0	0	0	0	0	0	0	0	0	0	0	0	0	0	0	0	0	0	0	0	0	0	0	0	0	0	0	46	0	31	0	0	14	0
d0afcd12ae26f279dfc4779723f52d58	0	0	0	0	0	0	0	0	0	0	0	0	0	0	0	0	0	0	0	0	0	0	0	0	0	0	0	0	0	28	0	0	0	0	0	0	127
d0d511630f818006b632b3a5d304c257	0	0	0	0	0	0	0	0	0	0	0	0	0	0	0	0	0	0	0	0	0	0	0	40	0	0	0	0	0	0	43	0	0	0	0	0	0
d0d5b934281cbd28b488d519f361a4b4	0	10	0	0	0	0	0	0	49	0	0	0	0	11	0	18	0	0	0	0	0	0	68	0	0	29	95	64	0	56	124	31	54	69	155	145	153
d10ed40866cde749fca18fce32ed46d1	0	0	0	0	0	0	0	0	0	0	0	0	0	0	0	0	0	0	0	0	0	0	0	0	0	0	22	33	0	27	0	0	0	0	0	0	0
d13e21d5e099ba6768e5ae464727bd1b	0	0	0	0	0	0	0	0	0	0	0	0	0	0	0	0	0	0	0	0	0	0	0	0	0	0	0	0	0	0	320	0	0	0	0	0	540
d14a663f618681ee054138d18766407b	0	0	0	0	0	0	0	0	0	0	0	0	0	0	0	0	0	0	0	0	0	0	0	192	0	15	0	0	0	0	0	0	0	0	0	0	3558
d14b2156c73869e0c762d0dead025160	0	0	0	0	0	0	0	0	0	0	0	0	0	0	0	0	0	0	0	0	0	0	0	0	0	0	0	0	0	0	0	64	285	0	17	247	14
d15ca2ad0c9614a2aa6cd9552c325800	0	0	0	0	53	18	0	26	0	0	0	0	7	0	0	0	0	0	0	0	0	0	148	165	36	11	21	81	62	0	44	7	33	403	0	31	193
d19355d227f58fb96600ccb561bc8c7a	0	0	0	0	0	0	0	0	0	0	0	0	0	0	0	0	0	0	0	0	0	0	0	0	0	0	0	0	0	0	25	17	21	0	0	0	166
d1a987885634b48edeb5b79b312f2d76	0	0	0	0	0	0	0	0	0	0	0	0	0	0	0	0	0	0	0	0	0	0	0	0	0	0	56	0	0	60	0	0	0	0	0	0	0
d1e105dc188a2a990b2894aafb9556a8	0	0	0	0	0	0	0	0	0	0	0	0	0	0	0	0	0	0	0	0	0	0	0	0	0	0	0	0	19	0	0	0	0	58	0	0	0
d1eb56cc35bf704ffe8f152d025fb863	0	0	0	0	0	0	0	0	0	0	0	0	0	0	0	0	0	0	0	0	0	0	0	2	0	0	0	0	0	11	17	0	30	0	67	0	1
d2090e73a6298d9f5491fbf55f31f349	0	0	0	0	0	0	0	0	0	0	0	0	0	0	0	0	0	0	0	0	0	0	0	0	0	0	0	0	0	0	24	0	29	0	0	0	20
d227bd18ca846be6d8a2fbef086fec00	0	0	0	0	0	0	0	0	0	0	0	0	0	0	0	0	0	0	0	0	0	0	31	26	45	34	49	87	39	0	0	0	20	0	0	22	46
d27219a8105833a1380ac941f644e5e4	0	0	0	0	0	0	0	0	0	0	0	0	0	0	0	0	0	0	0	0	0	0	0	0	0	0	0	0	0	0	0	0	0	0	0	0	50
d272742c4364a2e3e1e3c2af45446e3d	0	0	0	0	0	0	0	0	0	0	0	0	0	0	0	0	0	0	0	0	0	0	0	0	0	0	23	0	0	0	0	0	0	111	0	0	0
d27690305577b2aa9f870b7d70c1987b	0	0	0	0	0	0	0	0	0	0	0	0	0	0	0	0	0	0	0	0	0	0	0	0	0	15	41	13	11	21	38	0	87	0	18	30	57
d2791d99c7e63adbfa02fc347b9f2504	0	0	0	0	0	0	0	0	0	0	0	0	0	0	0	0	0	0	0	0	0	0	0	0	0	0	39	0	21	0	0	0	0	0	0	34	0
d2a7677d2a9e9b5ed6511a32a731be5d	0	0	0	0	0	0	0	0	0	0	0	0	0	0	0	0	0	0	0	0	0	0	0	0	0	0	0	0	0	0	0	0	0	0	0	0	130
d2b9cf87ae5bc3fa8244759f00ebb024	0	0	0	0	0	0	0	0	0	0	0	0	0	0	0	0	0	0	0	0	0	0	0	0	0	0	0	0	0	52	0	40	0	85	0	0	25
d2db387d3efcc31fd832945f80965982	392	23	0	69	0	0	0	23	0	0	11	65	0	0	18	0	0	46	195	0	0	8	0	0	0	0	0	0	0	0	0	0	0	0	0	0	0
d2ded28586f0553e8ea5a33f1ded73e8	0	0	0	0	0	0	0	0	0	0	0	0	0	0	0	0	0	0	0	0	0	0	0	0	0	0	3	1	0	5	33	0	0	0	37	17	0
d2ea9f5191d503338fa68f87f3572133	0	0	0	0	0	0	0	0	0	0	0	0	0	0	0	0	0	0	0	0	0	0	4	32	88	12	0	5	0	0	0	0	0	0	0	0	0
d2f08570386f6fcddde5ddd80684ef07	0	0	0	0	0	0	0	0	0	0	0	0	0	0	0	0	0	0	0	0	0	0	0	44	185	0	0	0	0	0	0	0	0	0	0	0	76
d3170fedb8abf6fd1610392bc07c898e	0	0	0	0	0	28	0	0	0	18	36	0	74	0	65	0	0	0	0	0	0	0	0	39	0	0	0	0	0	0	71	44	42	0	53	0	319
d3213f42b91e221c91e1386bcfdc7d30	0	0	0	0	0	0	0	0	0	0	0	0	0	0	0	0	0	0	0	0	0	0	0	0	0	0	23	0	14	0	0	0	0	0	0	0	23
d3404f874db0117e8a6e6069cc0b4961	0	0	0	0	0	0	0	0	0	0	0	0	0	0	0	0	0	0	0	0	0	0	0	0	0	0	0	128	307	0	125	0	158	14	0	607	347
d368166d6d35389442a8db6b9d9d25d2	0	0	0	0	0	0	0	0	0	0	0	0	0	0	0	0	0	0	0	0	0	0	28	0	0	0	0	14	0	0	0	0	0	0	72	0	32
d3804589824fa59ed4d7eb71e52ea743	0	0	0	0	0	0	0	0	0	0	0	0	0	0	0	0	0	0	0	0	0	0	0	0	0	0	0	10	0	41	31	0	0	73	0	25	0
d3849e935b7bfcc2feaff3519aaa210b	0	0	0	0	0	0	0	0	0	0	0	0	0	0	0	0	0	0	0	0	0	0	31	0	0	0	0	40	0	0	0	0	0	0	0	0	0
d394368961604a156229ea4ec4f8ca5d	0	0	0	0	0	0	0	0	0	0	0	0	0	0	0	0	0	0	0	0	0	0	0	51	0	0	0	23	0	0	0	0	0	0	0	0	0
d3d61263f48ec35967d9a391c983e357	0	0	0	0	0	0	0	0	0	0	0	0	0	0	0	0	0	0	0	0	0	0	0	0	0	0	0	0	0	0	0	35	0	0	0	0	69
d3ec76f6cc3bf39bd9a5f6c2d27762ef	0	0	0	0	0	0	0	0	0	0	0	0	0	0	0	0	0	0	0	0	0	0	24	20	5	0	37	0	39	0	0	0	0	0	0	0	0
d415549cd18095be993aec45315041eb	0	0	0	0	0	0	0	0	0	0	0	0	0	0	0	0	0	0	0	0	0	0	0	7	31	22	19	13	0	11	38	24	0	64	29	26	9
d41c1f4382d31ca31271d03b18e6dab4	0	0	0	0	0	0	0	0	0	0	0	0	0	0	0	0	0	0	0	0	0	0	0	0	0	0	0	27	0	0	0	0	0	0	0	28	0
[truncated: 402 more rows]
