# Supplementary material for: Close neighbors, not intruders: investigating the role of tank bromeliads in shaping faunal microbiomes
Source: PeerJ. 2025 May 9;13:e19376. doi: 10.7717/peerj.19376 (PMC12068248; doi:10.7717/peerj.19376)
Supplement: Supplemental Information 4 [file peerj-13-19376-s004.zip › bromeliads-scripts-and-working-files/1_metadata_for_FEAST.txt]

SampleID	Env	SourceSink	id	Species
CR1	Fly 1	Sink	1	Austrophorocera
CR2	Fly 2	Sink	2	Austrophorocera
CR3	Fly 3	Sink	3	Austrophorocera
CR4	Fly 4	Sink	4	Austrophorocera
CR5	Fly 5	Sink	5	Austrophorocera
CR6	Fly 6	Sink	6	Austrophorocera
CR7	Fly 7	Sink	7	Austrophorocera
CR8	Fly 8	Sink	8	Austrophorocera
CR9	Fly 9	Sink	9	Austrophorocera
CR10	Fly 10	Sink	10	Austrophorocera
CR11	Fly 11	Sink	11	Austrophorocera
CR12	Fly 12	Sink	12	Austrophorocera
CR13	Fly 13	Sink	13	Copestylum
CR14	Fly 14	Sink	14	Copestylum
CR15	Fly 15	Sink	15	Copestylum
CR16	Fly 16	Sink	16	Copestylum
CR17	Fly 17	Sink	17	Copestylum
CR18	Fly 18	Sink	18	Copestylum
CR19	Fly 19	Sink	19	Copestylum
CR20	Fly 20	Sink	20	Copestylum
CR21	Fly 21	Sink	21	Copestylum
CR22	Fly 22	Sink	22	Copestylum
CR23	Phytotelma 1	Source	NA	Bromeliad
CR24	Phytotelma 2	Source	NA	Bromeliad
CR25	Phytotelma 3	Source	NA	Bromeliad
CR27	Phytotelma 4	Source	NA	Bromeliad
CR28	Phytotelma 5	Source	NA	Bromeliad
CR29	Phytotelma 6	Source	NA	Bromeliad
CR31	Phytotelma 7	Source	NA	Bromeliad
CR33	Phytotelma 8	Source	NA	Bromeliad
CR34	Phytotelma 9	Source	NA	Bromeliad
CR35	Phytotelma 10	Source	NA	Bromeliad
CR36	Phytotelma 11	Source	NA	Bromeliad
CR37	Phytotelma 12	Source	NA	Bromeliad
CR38	Phytotelma 13	Source	NA	Bromeliad
CR41	Phytotelma 14	Source	NA	Bromeliad
CR42	Phytotelma 15	Source	NA	Bromeliad
